# Supplementary material for: Identification of expression quantitative trait loci associated with schizophrenia and affective disorders in normal brain tissue
Source: PLoS Genet. 2018 Aug 24;14(8):e1007607. doi: 10.1371/journal.pgen.1007607 (PMC6126875; doi:10.1371/journal.pgen.1007607)
Supplement: S1 Table — (XLSX) [file pgen.1007607.s018.xlsx]

## Sheet: SupTable_1
Supplementary Table 1: GWAS datasets and number of SNPs.
GWAS Study	Study SNPs	Analysis SNPs*	Cases‡	Controls‡	Data Source
Schizophrenia
PGC-SCZ11	1394	23327	9394	12462	PGC
PGC-SCZ1+Sweden†,2	15256	15256	13833	18310	PGC
PGC-SCZ2†,3	45768	45768	36989	113075	PGC
SCZ-Chinese4	81	3814	12083	24097	Supplementary Table 34
Bipolar Disorder
PGC-BIP5	673	11768	7841	9250	PGC
PGC-MooDs†,6	167	932	9747	14278	Supplementary Tables 1-56
40K_BPD†,7	2332	13176	9784	30471	Summary Results Download Link7
Major Depressive Disorder
PGC-MDD8	109	2733	9240	9519	PGC
CONVERGE9	934	8869	5303	5337	PGC
23andMe10	9716	9716	75607	231747	Supplementary Table 1210
Multiple Disorders
Cross-Disorders Analysis†,^,11	877	16130	33332	27888	PGC
Total Analysis-SNPS*		106397
*Analysis SNPs include study SNPs with p < 5 x 10-5 and those SNPS in moderate-high LD (R2 ≥ 0.5) where applicable (see Methods). †Some individuals in thess studies were also included in previous studies. ^This study analysed schizophrenia, bipolar disorder, major depressive disorder, autism spectrum disorder, and attention-deficit hyperactivity-disorder. ‡Number of cases and controls used to ide…
References:
1Schizophrenia Psychiatric Genome-Wide Association Study C. Genome-wide association study identifies five new schizophrenia loci. Nat Genet. 2011;43(10):969-976.
2Ripke S, O'Dushlaine C, Chambert K, et al. Genome-wide association analysis identifies 13 new risk loci for schizophrenia. Nat Genet. 2013;45(10):1150-1159.
3Schizophrenia Working Group of the Psychiatric Genomics C. Biological insights from 108 schizophrenia-associated genetic loci. Nature. 2014;511(7510):421-427.
4Li Z, Chen J, Yu H, et al. Genome-wide association analysis identifies 30 new susceptibility loci for schizophrenia. Nat Genet. 2017;49(11):1576-1583.
5Psychiatric GCBDWG. Large-scale genome-wide association analysis of bipolar disorder identifies a new susceptibility locus near ODZ4. Nat Genet. 2011;43(10):977-983.
6Muhleisen TW, Leber M, Schulze TG, et al. Genome-wide association study reveals two new risk loci for bipolar disorder. Nat Commun. 2014;5:3339.
7Hou L, Bergen SE, Akula N, et al. Genome-wide association study of 40,000 individuals identifies two novel loci associated with bipolar disorder. Hum Mol Genet. 2016.
8Major Depressive Disorder Working Group of the Psychiatric GC, Ripke S, Wray NR, et al. A mega-analysis of genome-wide association studies for major depressive disorder. Mol Psychiatry. 2013;18(4):497-511.
9CONVERGE Consortium. Sparse whole-genome sequencing identifies two loci for major depressive disorder. Nature. 2015;523(7562):588-591.
10Hyde CL, Nagle MW, Tian C, et al. Identification of 15 genetic loci associated with risk of major depression in individuals of European descent. Nat Genet. 2016;48(9):1031-1036.
11Cross-Disorder Group of the Psychiatric Genomics C. Identification of risk loci with shared effects on five major psychiatric disorders: a genome-wide analysis. Lancet. 2013;381(9875):1371-1379.
