# Supplementary material for: Identification of expression quantitative trait loci associated with schizophrenia and affective disorders in normal brain tissue
Source: PLoS Genet. 2018 Aug 24;14(8):e1007607. doi: 10.1371/journal.pgen.1007607 (PMC6126875; doi:10.1371/journal.pgen.1007607)
Supplement: S2 Table — (XLSX) [file pgen.1007607.s019.xlsx]

## Sheet: SupTable_2
Supplementary Table 2: Sample size† by brain region for UKBEC and GTEx.
Brain Region	UKBEC	GTEx
Cerebellum	130 (130)	86 (103)
Frontal Cortex	126 (126)	73 (92)
Hippocampus	112 (112)	66 (81)
Putamen	117 (117)	69 (82)
Whole Blood	NA	282 (338)
Tibial Nerve	NA	211 (256)
†First number indicates sample size analysed by matrixeQTL. Number within parantheses indicates total number of samples available within the region prior to disease-filtering of individuals. NA, indicates that the tissue region was not available for analysis in a given study.
GTEx variables that were excluded: MHALS (ALS), MHALZDMT (Alzheimer's or dementia), MHALZHMR (Alzheimer's), MHPRKNSN (Parkinson's disease), MHDMNTIA (dementia with unknown cause), MHDPRSSN (major depression), MHSCHZ (schizophrenia), MHENCEPHA (active encephalitis), MHJAKOB (Cruetzfeldt Jakob relatives), MHMENINA (active meningitis), MHMS (multiple sclerosis), MHSZRSU (unexplained seizures).
