# Supplementary material for: Identification of expression quantitative trait loci associated with schizophrenia and affective disorders in normal brain tissue
Source: PLoS Genet. 2018 Aug 24;14(8):e1007607. doi: 10.1371/journal.pgen.1007607 (PMC6126875; doi:10.1371/journal.pgen.1007607)
Supplement: S3 Table — (XLSX) [file pgen.1007607.s020.xlsx]

## Sheet: SupTable_3
Supplementary Table 3: Summary of cis-eQTL analyses from single-region analyses.
Analysis	# of SNP-gene pairs analysed	pbonferroni	# of cis-eQTLs		# of eGenes
			p < pbonferroni	FDR < 0.05	p < pbonferroni	FDR < 0.05
UKBEC
Cerebellum	1976301	2.52998e-08	873	4377	9	71
Frontal Cortex	1976366	2.5299e-08	8	469	1	21
Hippocampus	1955124	2.55738e-08	52	1358	3	31
Putamen	1974447	2.53235e-08	3	193	1	7
GTEx
Cerebellum	2110964	2.36859e-08	4340	42861	73	611
Frontal Cortex	2003474	2.49567e-08	1911	14016	31	268
Hippocampus	2008614	2.48928e-08	1160	8462	18	163
Putamen	1934232	2.58501e-08	1619	11302	17	235
Whole Blood	1993972	2.50756e-08	20264	80868	165	1083
Tibial Nerve	2223257	2.24895e-08	17379	86699	222	1335
