# Supplementary material for: Identification of expression quantitative trait loci associated with schizophrenia and affective disorders in normal brain tissue
Source: PLoS Genet. 2018 Aug 24;14(8):e1007607. doi: 10.1371/journal.pgen.1007607 (PMC6126875; doi:10.1371/journal.pgen.1007607)
Supplement: S4 Table — (XLSX) [file pgen.1007607.s021.xlsx]

## Sheet: SupTable_4
Supplementary Table 4: Summary of cis-eQTL analyses from multi-region analyses*.
	Analysis	UKBEC	GTEx	UKBEC + GTEx
	# of SNP-gene pairs analysed	1950478	1813963	1070445
	pbonferroni	2.56347e-08	2.7564e-08	4.67095e-08
# of eQTLs	p < pbonferroni	2672	18462	2346
	FDR < 0.05	17845	88643	26839
	Probable eQTLs†	6131	28608	18340
	Probable eQTLs† & p < pbonferroni	2672	18458	2224
	Probable eQTLs† & FDR < 0.05	5002	26802	10286
# of eGenes	p < pbonferroni	37	168	43
	FDR < 0.05	521	1680	736
	Probable eQTLs†	74	282	274
	Probable eQTLs† & p < pbonferroni	37	167	40
	Probable eQTLs† & FDR < 0.05	68	251	158
*Multi-region analyses are for Cerebellum, Frontal Cortex, Hippocampus and Putamen from UKBEC and GTEx. †Probable eQTLs are those with the MT-eQTL variable iseQTL = 1 for all regions analysed (4 in UKBEC and GTEx, 8 in UKBEC+GTEx). Bolded analyses are high confidence eQTLs and eGenes as described in Methods.
