# Supplementary material for: Identification of expression quantitative trait loci associated with schizophrenia and affective disorders in normal brain tissue
Source: PLoS Genet. 2018 Aug 24;14(8):e1007607. doi: 10.1371/journal.pgen.1007607 (PMC6126875; doi:10.1371/journal.pgen.1007607)
Supplement: S5 Table — (XLSX) [file pgen.1007607.s022.xlsx]

## Sheet: SupTable_5
Supplementary Table 5: Most significant cis-eQTL for each associated eGene from multi-region analysis in UKBEC.
eQTL	eGene	βukbec ± se	pukbec	FDR	Associated Disorder(s)
rs7171869	CHRNA5	0.25 +/- 0.03	7.69e-22	1.5e-15	SCZ
rs57252182	RP1-97D16.1	0.19 +/- 0.02	5.22e-18	4.42e-13	SCZ
rs149962	ZSCAN31	-0.14 +/- 0.02	9.09e-18	6.22e-13	SCZ
rs10484439	BTN3A2	0.21 +/- 0.02	1.37e-17	7.08e-13	SCZ, CD
rs12869383	SMIM2-AS1	-0.21 +/- 0.03	2.94e-17	1.32e-12	CD
rs6797399	RP5-966M1.6	-0.2 +/- 0.02	1.28e-16	1.61e-12	SCZ, BPD, CD
rs1150688	AL022393.7	-0.32 +/- 0.04	5.47e-16	5.36e-12	SCZ
rs246020	PCDHA10	-0.24 +/- 0.03	8.36e-15	4.71e-11	SCZ
rs2743459	WBP2NL	-0.12 +/- 0.02	1.17e-14	6.31e-11	SCZ
rs7599076	ALMS1P	-0.1 +/- 0.01	9.24e-14	3.66e-10	SCZ
rs7102088	ARL14EP	0.18 +/- 0.02	9.76e-14	3.83e-10	SCZ
rs2002275	METTL21B	-0.16 +/- 0.02	2.78e-13	1.03e-09	MDD
rs200994	ZNF192P1	-0.2 +/- 0.03	2.84e-13	1.05e-09	SCZ
rs2979241	FAM85B	-0.21 +/- 0.03	4.67e-13	1.52e-09	SCZ
rs200994	OR2B8P	-0.22 +/- 0.03	5.53e-13	1.74e-09	SCZ
rs7753551	MTRF1L	-0.42 +/- 0.06	6.65e-13	2.01e-09	BPD
rs4919441	BLOC1S2	-0.46 +/- 0.07	3.11e-12	7.62e-09	SCZ
rs174560	FADS1	0.14 +/- 0.02	1.26e-11	2.43e-08	MDD
rs2087319	SRD5A3	-0.16 +/- 0.02	1.7e-11	3.21e-08	MDD
rs7561273	RP11-507M3.1	-0.12 +/- 0.02	9.18e-11	1.29e-07	MDD
rs8043723	HPR	-0.18 +/- 0.03	2.36e-10	2.99e-07	MDD
rs35497503	RP11-690G19.3	-0.17 +/- 0.03	2.77e-10	3.41e-07	BPD
rs6912446	C6orf3	0.16 +/- 0.03	6.44e-10	6.86e-07	SCZ
rs139708473	LINC00499	-0.5 +/- 0.08	7.01e-10	7.41e-07	MDD
rs1233454	ZNF155	0.11 +/- 0.02	1.38e-09	1.4e-06	SCZ
rs10876446	ATP5G2	0.1 +/- 0.02	2.18e-09	2.12e-06	SCZ
rs113386200	AC136289.1	-0.1 +/- 0.02	2.72e-09	2.6e-06	SCZ
rs9751828	OLA1	0.14 +/- 0.02	3e-09	2.84e-06	SCZ
rs11595547	GSTO2	0.12 +/- 0.02	4.08e-09	3.71e-06	SCZ
rs72847841	MRPL43	-0.08 +/- 0.01	9.23e-09	7.92e-06	SCZ
rs10764665	MASTL	0.13 +/- 0.02	1.01e-08	8.64e-06	SCZ
rs238783	LL22NC03-86G7.1	0.1 +/- 0.02	1.02e-08	8.67e-06	SCZ
rs6414157	TYW5	0.09 +/- 0.02	1.44e-08	1.15e-05	SCZ
rs5758670	SEPT3	0.13 +/- 0.02	1.78e-08	1.32e-05	SCZ
rs395566	SRR	-0.16 +/- 0.03	1.83e-08	1.36e-05	SCZ
rs6816656	LRRC37A15P	0.12 +/- 0.02	1.86e-08	1.38e-05	SCZ
rs143766754	PMS2	-0.15 +/- 0.03	2.16e-08	1.59e-05	SCZ
