# Supplementary material for: Identification of expression quantitative trait loci associated with schizophrenia and affective disorders in normal brain tissue
Source: PLoS Genet. 2018 Aug 24;14(8):e1007607. doi: 10.1371/journal.pgen.1007607 (PMC6126875; doi:10.1371/journal.pgen.1007607)
Supplement: S6 Table — (XLSX) [file pgen.1007607.s023.xlsx]

## Sheet: SupTable_6
Supplementary Table 6: Most significant cis-eQTL for each associated eGene from multi-region analysis in GTEx.
eQTL	eGene	βgtex ± se	pgtex	FDR	Associated Disorder(s)
rs115500469	HLA-C	-0.77 +/- 0.04	1.03e-100	3.77e-95	SCZ, BPD
rs113824877	HLA-DRB1	-1.08 +/- 0.06	2.46e-79	1.12e-74	SCZ, CD
rs9266230	XXbac-BPG248L24.12	-0.83 +/- 0.04	1.45e-76	5.86e-72	SCZ, BPD
rs145378220	HLA-DRB6	-0.88 +/- 0.05	3.11e-75	1.18e-70	SCZ, CD
rs113824877	HLA-DRB5	-1.13 +/- 0.06	5.8e-75	2.11e-70	SCZ, CD
rs762069821	HLA-DQB1	1.02 +/- 0.06	7.94e-71	5.52e-67	CD
rs9273083	HLA-DQA1	0.81 +/- 0.05	1.02e-61	5.08e-58	SCZ
rs133373	CYP2D6	0.65 +/- 0.04	7.79e-61	3.45e-57	SCZ
rs115550313	HLA-G	-1.05 +/- 0.07	2.86e-48	8.6e-45	SCZ, CD
rs1233708	AL022393.7	-0.8 +/- 0.06	7.52e-47	2.23e-43	SCZ
rs111597677	HLA-K	0.81 +/- 0.06	1.04e-40	2.15e-37	SCZ
rs238783	LL22NC03-86G7.1	0.57 +/- 0.04	2.45e-39	4.15e-36	SCZ
rs9274537	HLA-DQB1-AS1	0.79 +/- 0.06	3.52e-39	5.95e-36	SCZ
rs28551159	BTN3A2	0.86 +/- 0.07	6.77e-36	9.15e-33	SCZ, CD
rs2923424	SMIM19	-0.41 +/- 0.03	1.01e-35	1.32e-32	MDD
rs2480452	RP11-247A12.7	-0.99 +/- 0.08	3.36e-33	3.83e-30	SCZ
rs3751039	SNX19	0.39 +/- 0.03	2.35e-31	2.43e-28	SCZ
rs11633534	GOLGA2P7	0.64 +/- 0.06	3.21e-30	2.94e-27	SCZ
rs251360	PCDHA13	-0.53 +/- 0.05	1.04e-27	8.36e-25	MDD
rs66786230	SMIM2-AS1	-0.92 +/- 0.08	1.52e-27	1.21e-24	SCZ, CD
rs35791351	FTSJ2	-0.4 +/- 0.04	1.35e-25	9.59e-23	SCZ, BPD, CD
rs28383432	HLA-DQA2	-0.56 +/- 0.05	3.28e-25	2.29e-22	SCZ, CD
rs9273327	CYP21A1P	0.91 +/- 0.09	1.37e-23	8.57e-21	SCZ, CD
rs114880897	XXbac-BPG181B23.7	0.63 +/- 0.06	1.67e-23	1.02e-20	SCZ
rs7913461	MIR1307	-0.55 +/- 0.06	3.04e-22	1.65e-19	SCZ
rs4917887	BLOC1S2	0.49 +/- 0.05	5.94e-22	3.18e-19	SCZ
rs10033966	RP11-806K15.1	0.86 +/- 0.09	1.71e-21	8.63e-19	SCZ
rs8025728	GOLGA6L5P	-0.52 +/- 0.05	3.95e-21	1.88e-18	SCZ
rs11185890	LINC00865	-0.45 +/- 0.05	7.21e-21	3.34e-18	SCZ
rs12692978	AC068039.4	-0.75 +/- 0.08	2.47e-20	1.06e-17	SCZ
rs155364	PCDHA10	-0.42 +/- 0.04	2.64e-20	1.13e-17	SCZ, MDD
rs12445265	RP11-127I20.5	-0.65 +/- 0.07	2.91e-20	1.24e-17	SCZ
rs66786230	SMIM2	-0.83 +/- 0.09	3.91e-20	1.65e-17	SCZ, CD
rs2945249	FAM85B	0.5 +/- 0.06	6.7e-20	2.79e-17	SCZ
rs7371305	NDUFS1	0.23 +/- 0.03	2.4e-19	9.31e-17	BPD
rs17304995	SERBP1P3	-0.61 +/- 0.07	3.41e-19	1.31e-16	SCZ, BPD, CD
rs62086216	NUP85	-0.38 +/- 0.04	6.26e-19	2.35e-16	SCZ
rs2945269	FAM86B3P	0.39 +/- 0.05	1.08e-17	3.69e-15	SCZ
rs410354	TMEM161B-AS1	-0.36 +/- 0.04	1.51e-17	5.06e-15	MDD
rs7048853	RP11-165J3.6	-0.49 +/- 0.06	3.08e-17	1e-14	SCZ
rs114899308	BAG6	-0.39 +/- 0.05	5.65e-17	1.81e-14	SCZ
rs1426909	ADHFE1	-0.27 +/- 0.03	8.93e-17	2.81e-14	SCZ
rs11679676	FTCDNL1	0.63 +/- 0.08	1e-16	3.14e-14	SCZ
rs13408	RP5-874C20.3	0.29 +/- 0.04	2.01e-16	6.11e-14	SCZ
rs6002372	POLR3H	-0.37 +/- 0.05	2.49e-16	7.56e-14	MDD
rs112340183	XXbac-BPG299F13.17	-0.38 +/- 0.05	3.71e-16	1.11e-13	SCZ, BPD
rs10269253	AC018641.7	-0.51 +/- 0.06	4.71e-16	1.4e-13	SCZ
rs116362729	IFITM4P	0.46 +/- 0.06	4.92e-16	1.45e-13	SCZ
rs140479913	HCG27	-0.39 +/- 0.05	6.46e-16	1.89e-13	SCZ
rs115834633	C4A	0.56 +/- 0.07	8.2e-16	2.37e-13	SCZ, CD
rs731350	TUBA1C	-0.26 +/- 0.03	1.22e-15	3.46e-13	BPD
rs116467293	HLA-DPA1	0.34 +/- 0.04	5.37e-15	1.42e-12	SCZ
rs114615456	HCG17	0.73 +/- 0.09	1.09e-14	2.77e-12	SCZ, BPD, CD
rs9358952	ZNF322	0.26 +/- 0.03	1.12e-14	2.84e-12	SCZ
rs7590819	HMGB1P31	-0.52 +/- 0.07	1.81e-14	4.52e-12	SCZ
rs114153634	VARS2	0.32 +/- 0.04	2.66e-14	6.54e-12	SCZ
rs11075670	PRMT7	-0.33 +/- 0.04	2.86e-14	7.03e-12	SCZ
rs12496077	ITIH4-AS1	-0.49 +/- 0.06	2.9e-14	7.12e-12	SCZ, BPD, CD
rs116385383	HLA-A	-0.41 +/- 0.05	5.26e-14	1.26e-11	SCZ
rs2811509	EEFSEC	0.35 +/- 0.05	5.27e-14	1.26e-11	SCZ
rs1133184	RP11-981G7.1	-0.33 +/- 0.04	5.51e-14	1.31e-11	SCZ
rs9651228	RBBP5	0.23 +/- 0.03	8.22e-14	1.93e-11	SCZ
rs150430679	HCG20	0.51 +/- 0.07	8.79e-14	2.06e-11	SCZ, BPD, CD
rs79967548	GCSH	0.37 +/- 0.05	8.86e-14	2.07e-11	BPD
rs30016	EARS2	0.37 +/- 0.05	1.43e-13	3.25e-11	CD
rs10946873	RP11-457M11.5	0.28 +/- 0.04	1.98e-13	4.44e-11	SCZ
rs114194500	HLA-U	0.47 +/- 0.06	2.03e-13	4.56e-11	SCZ
rs2523	ELAC2	0.44 +/- 0.06	2.08e-13	4.65e-11	SCZ
rs2859368	ZSCAN23	-0.32 +/- 0.04	2.3e-13	5.12e-11	SCZ, CD
rs35096487	RP11-303E16.3	0.6 +/- 0.08	2.57e-13	5.71e-11	BPD
rs62365455	GNL3LP1	-0.36 +/- 0.05	5.73e-13	1.22e-10	SCZ
rs116774297	HLA-H	0.47 +/- 0.07	6.19e-13	1.32e-10	SCZ
rs116234474	TAP2	-0.36 +/- 0.05	7.16e-13	1.52e-10	SCZ
rs11073613	WDR73	-0.33 +/- 0.05	7.26e-13	1.54e-10	SCZ
rs9651228	TMEM81	0.27 +/- 0.04	9.18e-13	1.92e-10	SCZ
rs492430	GIGYF1	-0.3 +/- 0.04	9.23e-13	1.93e-10	SCZ
rs11185890	RP11-248C1.3	-0.34 +/- 0.05	1.35e-12	2.78e-10	SCZ
rs34404057	GAS8	0.27 +/- 0.04	1.57e-12	3.22e-10	BPD, CD
rs2921073	RP11-62H7.2	-0.38 +/- 0.05	1.59e-12	3.27e-10	SCZ
rs134903	RP4-669P10.16	0.44 +/- 0.06	1.61e-12	3.31e-10	SCZ
rs1696357	SPPL3	0.27 +/- 0.04	2.3e-12	4.61e-10	MDD
rs2305481	MED24	0.26 +/- 0.04	2.34e-12	4.68e-10	BPD
rs258316	C16orf3	-0.51 +/- 0.07	2.41e-12	4.82e-10	BPD
rs116385383	HCG4P5	-0.55 +/- 0.08	2.74e-12	5.44e-10	SCZ
rs34024998	ZSCAN31	-0.48 +/- 0.07	3.53e-12	6.88e-10	SCZ
rs11123777	TSGA10	-0.35 +/- 0.05	3.76e-12	7.29e-10	BPD
rs803675	ARTN	-0.5 +/- 0.07	3.87e-12	7.5e-10	SCZ
rs114098455	HLA-DOB	-0.48 +/- 0.07	4.48e-12	8.61e-10	SCZ, CD
rs17703146	SMIM22	-0.46 +/- 0.07	5.96e-12	1.12e-09	SCZ
rs200980	RP1-265C24.5	0.44 +/- 0.06	7.28e-12	1.35e-09	SCZ
rs2076305	ZNF391	0.26 +/- 0.04	1.01e-11	1.83e-09	MDD
rs8054556	INO80E	0.26 +/- 0.04	1.15e-11	2.06e-09	SCZ
rs145499162	POU5F1	-0.41 +/- 0.06	1.19e-11	2.14e-09	SCZ
rs114074522	HLA-B	0.29 +/- 0.04	1.27e-11	2.28e-09	SCZ
rs1446310	C2orf82	0.28 +/- 0.04	1.62e-11	2.87e-09	SCZ
rs133300	WBP2NL	-0.35 +/- 0.05	1.7e-11	3e-09	SCZ
rs11717383	GLYCTK	0.28 +/- 0.04	1.98e-11	3.47e-09	SCZ, BPD, CD
rs7705343	RP11-53O19.3	0.23 +/- 0.03	2.61e-11	4.47e-09	SCZ
rs6120757	NCOA6	0.25 +/- 0.04	2.77e-11	4.72e-09	BPD
rs17050325	LINC00499	-0.52 +/- 0.08	2.97e-11	5.04e-09	MDD
rs7906099	PTPRE	0.27 +/- 0.04	3.32e-11	5.58e-09	BPD
rs533567	CBWD1	-0.45 +/- 0.07	3.52e-11	5.87e-09	SCZ
rs142270831	HLA-DPB1	0.32 +/- 0.05	3.95e-11	6.55e-09	SCZ
rs6601450	RP11-981G7.6	-0.24 +/- 0.04	4.65e-11	7.63e-09	SCZ
rs3808573	SDAD1P1	0.43 +/- 0.07	4.94e-11	8.06e-09	SCZ
rs76087945	SEPT12	-0.48 +/- 0.07	5.29e-11	8.58e-09	SCZ
rs8051733	CDK10	0.25 +/- 0.04	5.47e-11	8.87e-09	BPD
rs56153363	RP11-244F12.2	0.27 +/- 0.04	7.17e-11	1.14e-08	SCZ
rs149059437	RP11-275H4.1	0.41 +/- 0.06	7.63e-11	1.21e-08	SCZ
rs56153363	LACTB	-0.3 +/- 0.05	8.49e-11	1.34e-08	SCZ
rs9259927	HLA-J	0.59 +/- 0.09	8.53e-11	1.34e-08	SCZ, CD
rs12908349	CDAN1	-0.31 +/- 0.05	9.87e-11	1.53e-08	BPD
rs8034191	CHRNA5	0.38 +/- 0.06	1.12e-10	1.72e-08	SCZ
rs111900095	TRIP4	-0.45 +/- 0.07	1.16e-10	1.78e-08	MDD
rs9271441	HCG23	0.52 +/- 0.08	1.32e-10	1.99e-08	SCZ, CD
rs5756324	TOP3B	0.28 +/- 0.04	1.49e-10	2.22e-08	BPD
rs7693	APOPT1	-0.24 +/- 0.04	1.72e-10	2.52e-08	SCZ
rs214094	OR7E14P	-0.3 +/- 0.05	1.77e-10	2.59e-08	SCZ
rs2531338	TMCO6	-0.3 +/- 0.05	2.22e-10	3.19e-08	SCZ, MDD
rs116483887	LY6G5C	-0.29 +/- 0.05	2.96e-10	4.19e-08	SCZ
rs10083628	GOLGA6L4	0.41 +/- 0.07	3.04e-10	4.28e-08	SCZ
rs8141722	CENPM	-0.56 +/- 0.09	3.23e-10	4.53e-08	SCZ
rs783525	ADAMTS7P1	-0.34 +/- 0.05	3.27e-10	4.59e-08	SCZ
rs217391	TMED4	-0.21 +/- 0.03	3.42e-10	4.79e-08	SCZ
rs1535189	RP3-522J7.6	0.44 +/- 0.07	3.6e-10	5.02e-08	SCZ
rs5758653	RP1-257I20.14	-0.38 +/- 0.06	4.46e-10	6.14e-08	SCZ
rs3753559	KIAA0040	0.24 +/- 0.04	4.51e-10	6.2e-08	MDD
rs17685045	BEND6	0.26 +/- 0.04	4.84e-10	6.62e-08	SCZ
rs552957	RBFADN	0.36 +/- 0.06	5.06e-10	6.9e-08	SCZ
rs2262568	WDR55	-0.22 +/- 0.03	6.27e-10	8.41e-08	SCZ, MDD
rs11657274	TOM1L2	0.19 +/- 0.03	6.7e-10	8.95e-08	SCZ
rs4617661	CERS5	-0.28 +/- 0.04	7.31e-10	9.68e-08	SCZ
rs116441981	TRIM26	-0.48 +/- 0.08	9.07e-10	1.18e-07	SCZ, CD
rs3095300	MICB	-0.4 +/- 0.07	9.47e-10	1.23e-07	SCZ
rs4854678	NPHP3	0.22 +/- 0.04	1.04e-09	1.33e-07	MDD
rs10747570	RP4-605O3.4	-0.32 +/- 0.05	1.09e-09	1.4e-07	SCZ
rs115963308	NOTCH4	0.24 +/- 0.04	1.13e-09	1.44e-07	SCZ
rs2314651	FAM178B	0.28 +/- 0.05	1.29e-09	1.64e-07	SCZ
rs12753203	SDCCAG8	-0.27 +/- 0.04	1.3e-09	1.65e-07	SCZ
rs6087633	RP4-614O4.12	-0.3 +/- 0.05	1.44e-09	1.81e-07	BPD
rs9929773	CENPBD1	-0.29 +/- 0.05	1.65e-09	2.05e-07	BPD
rs7794708	WEE2-AS1	-0.31 +/- 0.05	1.65e-09	2.05e-07	BPD
rs61826814	SERPINC1	-0.46 +/- 0.08	2.26e-09	2.75e-07	SCZ
rs9550	RLBP1	0.23 +/- 0.04	2.76e-09	3.32e-07	SCZ
rs139166573	DNPH1	0.33 +/- 0.06	2.8e-09	3.36e-07	SCZ
rs9929773	RP11-566K11.5	-0.32 +/- 0.05	3.2e-09	3.79e-07	BPD
rs116476851	DDAH2	0.13 +/- 0.02	3.33e-09	3.93e-07	SCZ
rs17304995	RFT1	0.52 +/- 0.09	3.68e-09	4.3e-07	SCZ, BPD, CD
rs1318653	CD46	0.3 +/- 0.05	3.76e-09	4.39e-07	SCZ
rs210142	BAK1	-0.26 +/- 0.04	3.93e-09	4.57e-07	SCZ
rs2002275	XRCC6BP1	0.27 +/- 0.05	4.6e-09	5.23e-07	MDD
rs11075255	NTAN1	-0.2 +/- 0.03	5.1e-09	5.7e-07	SCZ
rs116477171	XXbac-BPG300A18.13	-0.32 +/- 0.05	5.64e-09	6.26e-07	SCZ
rs115032519	ZNRD1-AS1	0.37 +/- 0.06	5.92e-09	6.54e-07	SCZ
rs258337	SPATA33	0.28 +/- 0.05	8.51e-09	9.12e-07	BPD, CD
rs134901	CYP2D8P	0.31 +/- 0.05	9.84e-09	1.05e-06	SCZ
rs11264295	DCST2	0.44 +/- 0.08	1e-08	1.06e-06	SCZ
rs9877909	RP11-538P18.2	-0.21 +/- 0.04	1.01e-08	1.08e-06	MDD
rs8043723	HPR	-0.3 +/- 0.05	1.02e-08	1.09e-06	MDD
rs1259177	RPS17	-0.27 +/- 0.05	1.07e-08	1.13e-06	SCZ
rs1962636	RP11-645C24.5	0.31 +/- 0.05	1.11e-08	1.17e-06	SCZ
rs2953177	CAPN10-AS1	-0.35 +/- 0.06	1.2e-08	1.25e-06	BPD
rs7364173	MAPK12	0.22 +/- 0.04	1.38e-08	1.43e-06	MDD
rs17785382	LRP8	0.24 +/- 0.04	1.63e-08	1.68e-06	SCZ
rs2869045	RP11-650L12.2	0.39 +/- 0.07	1.67e-08	1.71e-06	SCZ
rs223340	CISD2	-0.21 +/- 0.04	2.64e-08	2.61e-06	SCZ
rs7591150	SLC25A12	-0.16 +/- 0.03	2.69e-08	2.66e-06	SCZ
