# Supplementary material for: Identification of expression quantitative trait loci associated with schizophrenia and affective disorders in normal brain tissue
Source: PLoS Genet. 2018 Aug 24;14(8):e1007607. doi: 10.1371/journal.pgen.1007607 (PMC6126875; doi:10.1371/journal.pgen.1007607)
Supplement: S7 Table — (XLSX) [file pgen.1007607.s024.xlsx]

## Sheet: SupTable_7
Supplementary Table 7: cis-eQTLs significant in multi-region meta-analysis of four overlapping regions between UKBEC and GTEx (Figure 1, analysis C).
eQTL	eGene	Alleles†	βmeta ± se	pmeta	FDR	Associated Disorder(s)
rs12438181	CHRNA5	G/A	0.28 ± 0.03	2.44e-27	1.75e-21	SCZ
rs28437878	CHRNA5	C/T	0.28 ± 0.03	5.36e-27	1.75e-21	SCZ
rs12441426	CHRNA5	T/C	0.28 ± 0.03	5.36e-27	1.75e-21	SCZ
rs7164594	CHRNA5	C/T	0.28 ± 0.03	6.55e-27	1.75e-21	SCZ
rs4887069	CHRNA5	A/G	0.26 ± 0.02	2.72e-26	4.95e-21	SCZ
rs684513	CHRNA5	C/G	0.28 ± 0.03	2.77e-26	4.95e-21	SCZ
rs28395178	CHRNA5	G/A	0.28 ± 0.03	5.87e-26	8.98e-21	SCZ
rs113352275	CHRNA5	C/T	0.28 ± 0.03	7.44e-26	9.68e-21	SCZ
rs9788682	CHRNA5	G/A	0.28 ± 0.03	9e-26	9.68e-21	SCZ
rs905739	CHRNA5	A/G	0.27 ± 0.03	1.05e-25	9.68e-21	SCZ
rs59133824	CHRNA5	C/A	0.27 ± 0.03	1.09e-25	9.68e-21	SCZ
rs59683676	CHRNA5	T/C	0.27 ± 0.03	1.09e-25	9.68e-21	SCZ
rs7181245	CHRNA5	C/T	0.27 ± 0.03	1.43e-25	1.08e-20	SCZ
rs28681284	CHRNA5	C/T	0.26 ± 0.03	1.59e-25	1.08e-20	SCZ
rs7181447	CHRNA5	A/G	0.27 ± 0.03	1.64e-25	1.08e-20	SCZ
rs4461039	CHRNA5	A/T	0.27 ± 0.03	1.82e-25	1.08e-20	SCZ
rs7163730	CHRNA5	A/G	0.27 ± 0.03	1.86e-25	1.08e-20	SCZ
rs61204066	CHRNA5	G/A	0.27 ± 0.03	1.86e-25	1.08e-20	SCZ
rs28498264	CHRNA5	C/T	0.27 ± 0.03	1.93e-25	1.08e-20	SCZ
rs12441354	CHRNA5	G/A	0.27 ± 0.03	2.06e-25	1.1e-20	SCZ
rs7169584	CHRNA5	A/T	0.27 ± 0.03	2.49e-25	1.21e-20	SCZ
rs12438659	CHRNA5	G/A	0.27 ± 0.03	2.49e-25	1.21e-20	SCZ
rs3743078	CHRNA5	G/C	0.25 ± 0.02	2.7e-25	1.22e-20	SCZ
rs2036534	CHRNA5	T/C	0.27 ± 0.03	2.78e-25	1.22e-20	SCZ
rs7359276	CHRNA5	T/C	0.26 ± 0.02	2.85e-25	1.22e-20	SCZ
rs12439240	CHRNA5	T/C	0.27 ± 0.03	6.04e-25	2.25e-20	SCZ
rs34664138	CHRNA5	T/G	0.27 ± 0.03	6.1e-25	2.25e-20	SCZ
rs34138960	CHRNA5	A/G	0.27 ± 0.03	6.1e-25	2.25e-20	SCZ
rs35212593	CHRNA5	G/A	0.27 ± 0.03	6.1e-25	2.25e-20	SCZ
rs7177514	CHRNA5	C/G	0.26 ± 0.02	7.23e-25	2.28e-20	SCZ
rs6495308	CHRNA5	T/C	0.26 ± 0.02	7.23e-25	2.28e-20	SCZ
rs8042059	CHRNA5	A/C	0.26 ± 0.02	7.23e-25	2.28e-20	SCZ
rs8042374	CHRNA5	A/G	0.26 ± 0.02	7.23e-25	2.28e-20	SCZ
rs8043009	CHRNA5	G/C	0.26 ± 0.02	7.23e-25	2.28e-20	SCZ
rs12910984	CHRNA5	A/G	0.25 ± 0.02	1.25e-24	3.83e-20	SCZ
rs8042494	CHRNA5	C/T	0.25 ± 0.02	1.32e-24	3.93e-20	SCZ
rs7183604	CHRNA5	C/T	0.25 ± 0.02	3.17e-24	9.16e-20	SCZ
rs938682	CHRNA5	A/G	0.25 ± 0.02	3.5e-24	9.6e-20	SCZ
rs11637630	CHRNA5	A/G	0.25 ± 0.02	3.5e-24	9.6e-20	SCZ
rs7173514	CHRNA5	C/T	0.26 ± 0.03	1.46e-23	3.92e-19	SCZ
rs28669908	CHRNA5	C/A	0.26 ± 0.03	1.66e-23	4.32e-19	SCZ
rs9788721	CHRNA5	T/C	0.23 ± 0.02	1.75e-23	4.42e-19	SCZ
rs3813570	CHRNA5	T/C	0.26 ± 0.03	1.78e-23	4.42e-19	SCZ
rs7170068	CHRNA5	G/A	0.26 ± 0.03	2.84e-23	6.92e-19	SCZ
rs931794	CHRNA5	A/G	0.22 ± 0.02	4.87e-23	1.16e-18	SCZ
rs10519203	CHRNA5	A/G	0.22 ± 0.02	6.55e-23	1.52e-18	SCZ
rs7172118	CHRNA5	C/A	0.22 ± 0.02	1.42e-22	3.23e-18	SCZ
rs11633958	CHRNA5	C/T	0.22 ± 0.02	1.61e-22	3.6e-18	SCZ
rs140330585	CHRNA5	G/A	0.22 ± 0.02	1.8e-22	3.87e-18	SCZ
rs17486195	CHRNA5	A/G	0.22 ± 0.02	1.81e-22	3.87e-18	SCZ
rs4243084	CHRNA5	G/C	0.22 ± 0.02	1.93e-22	4.04e-18	SCZ
rs951266	CHRNA5	G/A	0.22 ± 0.02	2.16e-22	4.28e-18	SCZ
rs72740964	CHRNA5	G/A	0.22 ± 0.02	2.16e-22	4.28e-18	SCZ
rs7180002	CHRNA5	A/T	0.22 ± 0.02	2.16e-22	4.28e-18	SCZ
rs56390833	CHRNA5	C/A	0.22 ± 0.02	2.41e-22	4.7e-18	SCZ
rs2456020	CHRNA5	C/T	0.24 ± 0.02	2.97e-22	5.68e-18	SCZ
rs12593950	CHRNA5	G/C	0.25 ± 0.03	4.29e-22	8.06e-18	SCZ
rs3825845	CHRNA5	C/T	0.25 ± 0.03	4.49e-22	8.28e-18	SCZ
rs1700006	CHRNA5	A/G	0.25 ± 0.03	4.75e-22	8.61e-18	SCZ
rs13329271	CHRNA5	A/C	0.25 ± 0.03	4.84e-22	8.64e-18	SCZ
rs576982	CHRNA5	C/T	0.26 ± 0.03	5.48e-22	9.61e-18	SCZ
rs6495309	CHRNA5	C/T	0.25 ± 0.03	6.78e-22	1.17e-17	SCZ
rs667282	CHRNA5	T/C	0.24 ± 0.03	8.05e-22	1.33e-17	SCZ
rs569207	CHRNA5	C/T	0.24 ± 0.03	8.05e-22	1.33e-17	SCZ
rs637137	CHRNA5	T/A	0.24 ± 0.03	8.05e-22	1.33e-17	SCZ
rs4887072	CHRNA5	A/G	0.25 ± 0.03	9.81e-22	1.59e-17	SCZ
rs16969968	CHRNA5	G/A	0.21 ± 0.02	2.26e-21	3.42e-17	SCZ
rs146009840	CHRNA5	A/T	0.21 ± 0.02	2.26e-21	3.42e-17	SCZ
rs1051730	CHRNA5	G/A	0.21 ± 0.02	2.26e-21	3.42e-17	SCZ
rs8192482	CHRNA5	C/T	0.21 ± 0.02	2.26e-21	3.42e-17	SCZ
rs4887067	CHRNA5	G/A	0.21 ± 0.02	2.27e-21	3.42e-17	SCZ
rs1711731	CHRNA5	G/A	0.24 ± 0.03	4.1e-21	6.1e-17	SCZ
rs147144681	CHRNA5	C/T	0.21 ± 0.02	4.44e-21	6.52e-17	SCZ
rs958025	CHRNA5	C/T	0.25 ± 0.03	1.44e-20	2.09e-16	SCZ
rs141518190	CHRNA5	A/G	0.21 ± 0.02	2.75e-20	3.87e-16	SCZ
rs147499554	CHRNA5	C/T	0.21 ± 0.02	2.75e-20	3.87e-16	SCZ
rs56077333	CHRNA5	C/A	0.22 ± 0.02	2.99e-20	4.16e-16	SCZ
rs55676755	CHRNA5	C/G	0.22 ± 0.02	1.69e-19	2.33e-15	SCZ
rs139708473	LINC00499	G/A	-0.51 ± 0.06	2.72e-19	3.69e-15	MDD
rs77438389	CHRNA5	C/G	0.25 ± 0.03	2.93e-19	3.92e-15	SCZ
rs17050325	LINC00499	T/C	-0.51 ± 0.06	2.97e-19	3.93e-15	MDD
rs2036529	CHRNA5	T/A	0.24 ± 0.03	3.98e-19	5.2e-15	SCZ
rs72738786	CHRNA5	G/T	0.23 ± 0.03	4.11e-19	5.3e-15	SCZ
rs2656071	CHRNA5	A/T	0.24 ± 0.03	4.93e-19	6.29e-15	SCZ
rs11072763	CHRNA5	G/A	0.23 ± 0.03	9.71e-19	1.19e-14	SCZ
rs2036533	CHRNA5	G/A	0.24 ± 0.03	9.98e-19	1.19e-14	SCZ
rs2568499	CHRNA5	C/T	0.24 ± 0.03	9.99e-19	1.19e-14	SCZ
rs2568488	CHRNA5	A/T	0.24 ± 0.03	9.99e-19	1.19e-14	SCZ
rs2915695	CHRNA5	C/T	0.24 ± 0.03	9.99e-19	1.19e-14	SCZ
rs10851906	CHRNA5	A/G	0.24 ± 0.03	9.99e-19	1.19e-14	SCZ
rs2568485	CHRNA5	T/C	0.24 ± 0.03	1.01e-18	1.19e-14	SCZ
rs17486278	CHRNA5	A/C	0.22 ± 0.03	1.63e-18	1.89e-14	SCZ
rs16969894	CHRNA5	C/T	0.24 ± 0.03	2.03e-18	2.34e-14	SCZ
rs2568497	CHRNA5	T/G	0.24 ± 0.03	2.14e-18	2.44e-14	SCZ
rs114205691	CHRNA5	C/T	0.22 ± 0.03	2.68e-18	3.02e-14	SCZ
rs7174348	CHRNA5	G/A	0.25 ± 0.03	4.18e-18	4.66e-14	SCZ
rs55853698	CHRNA5	T/G	0.23 ± 0.03	5.9e-18	6.51e-14	SCZ
rs156737	AL022393.7	A/G	-0.4 ± 0.05	6.66e-18	7.27e-14	SCZ
rs72740955	CHRNA5	C/T	0.23 ± 0.03	7.02e-18	7.59e-14	SCZ
rs72743158	CHRNA5	T/C	0.2 ± 0.02	8.05e-18	8.61e-14	SCZ
rs8031948	CHRNA5	G/T	0.24 ± 0.03	9.38e-18	9.94e-14	SCZ
rs28439297	WBP2NL	C/T	-0.13 ± 0.02	1.11e-17	1.17e-13	SCZ
rs28371699	WBP2NL	A/C	-0.13 ± 0.02	1.28e-17	1.32e-13	SCZ
rs28371702	WBP2NL	C/A	-0.13 ± 0.02	1.28e-17	1.32e-13	SCZ
rs34385013	WBP2NL	G/A	-0.13 ± 0.02	1.39e-17	1.41e-13	SCZ
rs1135840	WBP2NL	G/C	-0.13 ± 0.02	1.4e-17	1.41e-13	SCZ
rs35028622	WBP2NL	C/A	-0.13 ± 0.02	1.42e-17	1.42e-13	SCZ
rs28680494	WBP2NL	A/C	-0.13 ± 0.02	1.69e-17	1.68e-13	SCZ
rs2656072	CHRNA5	G/A	0.25 ± 0.03	1.87e-17	1.83e-13	SCZ
rs2938674	CHRNA5	C/A	0.25 ± 0.03	2.43e-17	2.36e-13	SCZ
rs28480606	CHRNA5	A/G	0.25 ± 0.03	2.45e-17	2.36e-13	SCZ
rs11072766	CHRNA5	C/T	0.25 ± 0.03	3.18e-17	2.8e-13	SCZ
rs35031105	CHRNA5	C/T	0.25 ± 0.03	3.18e-17	2.8e-13	SCZ
rs12101809	CHRNA5	C/T	0.25 ± 0.03	3.18e-17	2.8e-13	SCZ
rs2568490	CHRNA5	C/T	0.25 ± 0.03	3.19e-17	2.8e-13	SCZ
rs2568493	CHRNA5	A/G	0.25 ± 0.03	3.19e-17	2.8e-13	SCZ
rs2656074	CHRNA5	C/T	0.25 ± 0.03	3.19e-17	2.8e-13	SCZ
rs2656073	CHRNA5	G/T	0.25 ± 0.03	3.19e-17	2.8e-13	SCZ
rs2958719	CHRNA5	A/G	0.25 ± 0.03	3.19e-17	2.8e-13	SCZ
rs2656069	CHRNA5	T/C	0.25 ± 0.03	3.19e-17	2.8e-13	SCZ
rs2568483	CHRNA5	A/G	0.25 ± 0.03	3.19e-17	2.8e-13	SCZ
rs28511883	CHRNA5	C/T	0.25 ± 0.03	3.19e-17	2.8e-13	SCZ
rs58365910	CHRNA5	T/C	0.24 ± 0.03	3.59e-17	3.13e-13	SCZ
rs1317286	CHRNA5	A/G	0.22 ± 0.03	3.64e-17	3.15e-13	SCZ
rs2938671	CHRNA5	G/A	0.23 ± 0.03	4.29e-17	3.67e-13	SCZ
rs156735	AL022393.7	A/G	-0.39 ± 0.05	4.49e-17	3.82e-13	SCZ
rs924840	CHRNA5	A/T	0.23 ± 0.03	8.75e-17	7.3e-13	SCZ
rs2656070	CHRNA5	G/A	0.23 ± 0.03	8.75e-17	7.3e-13	SCZ
rs149956	AL022393.7	G/A	-0.43 ± 0.05	8.8e-17	7.3e-13	SCZ
rs8043723	HPR	C/T	-0.21 ± 0.03	9.26e-17	7.63e-13	MDD
rs8034191	CHRNA5	T/C	0.23 ± 0.03	1.38e-16	1.13e-12	SCZ
rs2036527	CHRNA5	G/A	0.24 ± 0.03	1.61e-16	1.3e-12	SCZ
rs55781567	CHRNA5	C/G	0.24 ± 0.03	2.39e-16	1.92e-12	SCZ
rs276362	AL022393.7	A/C	-0.31 ± 0.04	2.62e-16	2.09e-12	SCZ
rs74925218	CHRNA5	C/T	0.25 ± 0.03	5.11e-16	4.05e-12	SCZ
rs2656055	CHRNA5	A/C	0.25 ± 0.03	5.74e-16	4.52e-12	SCZ
rs13168514	PCDHA10	G/T	-0.28 ± 0.03	7.08e-16	5.53e-12	SCZ, MDD
rs246020	PCDHA10	A/G	-0.31 ± 0.04	9.45e-16	7.33e-12	SCZ
rs149855	AL022393.7	A/G	-0.45 ± 0.06	1.35e-15	1.04e-11	SCZ
rs28602670	CHRNA5	C/G	0.25 ± 0.03	1.58e-15	1.21e-11	SCZ
rs149971	AL022393.7	G/A	-0.38 ± 0.05	2.32e-15	1.76e-11	SCZ
rs5758589	WBP2NL	G/A	-0.12 ± 0.02	2.58e-15	1.94e-11	SCZ
rs2854740	WBP2NL	A/G	-0.13 ± 0.02	3.3e-15	2.47e-11	SCZ
rs5758574	WBP2NL	C/G	-0.12 ± 0.02	3.51e-15	2.57e-11	SCZ
rs2413671	WBP2NL	A/G	-0.12 ± 0.02	3.52e-15	2.57e-11	SCZ
rs2413670	WBP2NL	C/G	-0.12 ± 0.02	3.52e-15	2.57e-11	SCZ
rs5751216	WBP2NL	T/G	-0.12 ± 0.02	3.53e-15	2.57e-11	SCZ
rs17487223	CHRNA5	C/T	0.22 ± 0.03	4.31e-15	3.12e-11	SCZ
rs5758578	WBP2NL	C/A	-0.13 ± 0.02	4.8e-15	3.44e-11	SCZ
rs5758587	WBP2NL	G/C	-0.13 ± 0.02	4.85e-15	3.46e-11	SCZ
rs2413668	WBP2NL	A/G	-0.13 ± 0.02	4.93e-15	3.5e-11	SCZ
rs276362	ZSCAN31	A/C	-0.17 ± 0.02	4.98e-15	3.51e-11	SCZ
rs149976	AL022393.7	A/G	-0.4 ± 0.05	5.14e-15	3.59e-11	SCZ
rs2743461	WBP2NL	A/G	-0.12 ± 0.02	5.67e-15	3.94e-11	SCZ
rs246024	PCDHA10	T/C	-0.31 ± 0.04	5.79e-15	4e-11	SCZ
rs155364	PCDHA10	A/T	-0.31 ± 0.04	6.1e-15	4.18e-11	SCZ, MDD
rs246058	PCDHA10	A/G	-0.31 ± 0.04	7.31e-15	4.98e-11	SCZ
rs246019	PCDHA10	G/A	-0.31 ± 0.04	7.48e-15	5.07e-11	SCZ
rs276371	AL022393.7	A/T	-0.38 ± 0.05	8.18e-15	5.51e-11	SCZ
rs246026	PCDHA10	G/C	-0.31 ± 0.04	8.57e-15	5.74e-11	SCZ
rs9931011	HPR	A/T	-0.2 ± 0.03	8.69e-15	5.74e-11	MDD
rs246017	PCDHA10	T/C	-0.31 ± 0.04	8.73e-15	5.74e-11	SCZ
rs246018	PCDHA10	C/T	-0.31 ± 0.04	8.75e-15	5.74e-11	SCZ
rs246041	PCDHA10	G/C	-0.31 ± 0.04	9.25e-15	5.8e-11	SCZ
rs246043	PCDHA10	A/G	-0.31 ± 0.04	9.36e-15	5.8e-11	SCZ
rs246042	PCDHA10	A/G	-0.31 ± 0.04	9.36e-15	5.8e-11	SCZ
rs246038	PCDHA10	G/A	-0.31 ± 0.04	9.45e-15	5.8e-11	SCZ
rs246037	PCDHA10	T/C	-0.31 ± 0.04	9.49e-15	5.8e-11	SCZ
rs78314323	PCDHA10	A/G	-0.31 ± 0.04	9.52e-15	5.8e-11	SCZ
rs246025	PCDHA10	T/A	-0.31 ± 0.04	9.52e-15	5.8e-11	SCZ
rs246034	PCDHA10	C/A	-0.31 ± 0.04	9.53e-15	5.8e-11	SCZ
rs246033	PCDHA10	C/A	-0.31 ± 0.04	9.54e-15	5.8e-11	SCZ
rs246032	PCDHA10	A/C	-0.31 ± 0.04	9.62e-15	5.8e-11	SCZ
rs246031	PCDHA10	A/G	-0.31 ± 0.04	9.71e-15	5.8e-11	SCZ
rs246030	PCDHA10	G/C	-0.31 ± 0.04	9.72e-15	5.8e-11	SCZ
rs246029	PCDHA10	A/G	-0.31 ± 0.04	9.72e-15	5.8e-11	SCZ
rs246028	PCDHA10	T/C	-0.31 ± 0.04	9.73e-15	5.8e-11	SCZ
rs246027	PCDHA10	G/A	-0.31 ± 0.04	9.75e-15	5.8e-11	SCZ
rs246022	PCDHA10	A/G	-0.31 ± 0.04	9.8e-15	5.8e-11	SCZ
rs246021	PCDHA10	A/C	-0.31 ± 0.04	9.82e-15	5.8e-11	SCZ
rs246023	PCDHA10	T/G	-0.31 ± 0.04	9.82e-15	5.8e-11	SCZ
rs173471	PCDHA10	G/A	-0.31 ± 0.04	9.93e-15	5.8e-11	SCZ
rs246016	PCDHA10	A/G	-0.31 ± 0.04	9.94e-15	5.8e-11	SCZ
rs246014	PCDHA10	A/C	-0.31 ± 0.04	1e-14	5.8e-11	SCZ
rs184996	PCDHA10	A/T	-0.31 ± 0.04	1.01e-14	5.8e-11	SCZ
rs246010	PCDHA10	T/A	-0.31 ± 0.04	1.03e-14	5.8e-11	SCZ, MDD
rs246013	PCDHA10	G/A	-0.31 ± 0.04	1.05e-14	5.8e-11	SCZ
rs246012	PCDHA10	T/C	-0.31 ± 0.04	1.05e-14	5.8e-11	SCZ
rs246011	PCDHA10	C/G	-0.31 ± 0.04	1.06e-14	5.8e-11	SCZ
rs246002	PCDHA10	G/A	-0.31 ± 0.04	1.06e-14	5.8e-11	SCZ, MDD
rs246006	PCDHA10	A/G	-0.31 ± 0.04	1.06e-14	5.8e-11	SCZ, MDD
rs246005	PCDHA10	C/A	-0.31 ± 0.04	1.06e-14	5.8e-11	SCZ, MDD
rs246008	PCDHA10	T/C	-0.31 ± 0.04	1.06e-14	5.8e-11	SCZ, MDD
rs246009	PCDHA10	A/G	-0.31 ± 0.04	1.06e-14	5.8e-11	SCZ, MDD
rs8060878	HPR	A/G	-0.2 ± 0.03	1.06e-14	5.8e-11	MDD
rs2284087	WBP2NL	C/T	-0.13 ± 0.02	1.07e-14	5.8e-11	SCZ
rs246049	PCDHA10	G/T	-0.31 ± 0.04	1.07e-14	5.8e-11	SCZ
rs246062	PCDHA10	A/T	-0.31 ± 0.04	1.07e-14	5.8e-11	SCZ
rs246003	PCDHA10	G/C	-0.31 ± 0.04	1.1e-14	5.9e-11	SCZ, MDD
rs246044	PCDHA10	T/C	-0.31 ± 0.04	1.14e-14	6.11e-11	SCZ
rs246045	PCDHA10	T/C	-0.31 ± 0.04	1.2e-14	6.38e-11	SCZ
rs246046	PCDHA10	A/T	-0.31 ± 0.04	1.22e-14	6.46e-11	SCZ
rs246047	PCDHA10	T/C	-0.31 ± 0.04	1.23e-14	6.47e-11	SCZ
rs246048	PCDHA10	A/G	-0.31 ± 0.04	1.24e-14	6.51e-11	SCZ
rs7174190	CHRNA5	C/T	0.26 ± 0.03	1.31e-14	6.82e-11	SCZ
rs276369	AL022393.7	A/T	-0.38 ± 0.05	1.35e-14	7e-11	SCZ
rs156740	AL022393.7	G/A	-0.38 ± 0.05	1.38e-14	7.12e-11	SCZ
rs246050	PCDHA10	G/T	-0.31 ± 0.04	1.4e-14	7.2e-11	SCZ
rs246052	PCDHA10	A/G	-0.31 ± 0.04	1.43e-14	7.28e-11	SCZ
rs246054	PCDHA10	A/G	-0.31 ± 0.04	1.43e-14	7.28e-11	SCZ
rs246055	PCDHA10	T/C	-0.31 ± 0.04	1.44e-14	7.28e-11	SCZ
rs246056	PCDHA10	A/G	-0.31 ± 0.04	1.45e-14	7.28e-11	SCZ
rs246057	PCDHA10	G/A	-0.31 ± 0.04	1.45e-14	7.28e-11	SCZ
rs246059	PCDHA10	T/G	-0.31 ± 0.04	1.48e-14	7.35e-11	SCZ
rs246060	PCDHA10	C/T	-0.31 ± 0.04	1.48e-14	7.35e-11	SCZ
rs200976	AL022393.7	A/G	-0.41 ± 0.05	1.48e-14	7.35e-11	SCZ
rs246061	PCDHA10	A/C	-0.31 ± 0.04	1.49e-14	7.35e-11	SCZ
rs2869548	CHRNA5	G/A	0.21 ± 0.03	1.5e-14	7.35e-11	SCZ
rs246063	PCDHA10	A/T	-0.31 ± 0.04	1.5e-14	7.35e-11	SCZ
rs246064	PCDHA10	G/C	-0.31 ± 0.04	1.52e-14	7.4e-11	SCZ
rs246065	PCDHA10	G/A	-0.31 ± 0.04	1.56e-14	7.54e-11	SCZ
rs3813567	CHRNA5	A/G	0.21 ± 0.03	1.71e-14	8.26e-11	SCZ
rs149974	AL022393.7	T/C	-0.44 ± 0.06	1.84e-14	8.85e-11	SCZ
rs137971593	ZSCAN31	T/G	-0.13 ± 0.02	1.94e-14	9.28e-11	SCZ
rs200991	AL022393.7	C/A	-0.43 ± 0.06	2.43e-14	1.16e-10	SCZ, BPD, CD
rs2142694	WBP2NL	G/A	-0.13 ± 0.02	2.78e-14	1.32e-10	SCZ
rs573179	AL022393.7	C/A	-0.46 ± 0.06	3.39e-14	1.58e-10	SCZ
rs200978	AL022393.7	C/G	-0.46 ± 0.06	3.39e-14	1.58e-10	SCZ
rs200969	AL022393.7	T/C	-0.46 ± 0.06	3.39e-14	1.58e-10	SCZ
rs149973	AL022393.7	G/T	-0.43 ± 0.06	4.35e-14	2.02e-10	SCZ
rs3756337	PCDHA10	G/C	0.31 ± 0.04	4.64e-14	2.15e-10	SCZ
rs2130357	AL022393.7	C/T	-0.3 ± 0.04	4.92e-14	2.27e-10	SCZ
rs246066	PCDHA10	G/T	-0.31 ± 0.04	5.64e-14	2.59e-10	SCZ
rs8039449	CHRNA5	C/T	0.18 ± 0.02	6.64e-14	3.04e-10	SCZ
rs141760426	ZSCAN31	C/T	-0.12 ± 0.02	7.63e-14	3.48e-10	SCZ
rs148074063	ZSCAN31	C/T	-0.12 ± 0.02	7.86e-14	3.56e-10	SCZ
rs3806843	PCDHA10	C/T	-0.29 ± 0.04	8.85e-14	4e-10	SCZ, MDD
rs2869032	CHRNA5	T/C	0.26 ± 0.03	9.32e-14	4.13e-10	SCZ
rs200956	AL022393.7	T/C	-0.4 ± 0.05	9.55e-14	4.13e-10	SCZ, BPD, CD
rs494887	AL022393.7	G/A	-0.41 ± 0.06	9.56e-14	4.13e-10	SCZ
rs200979	AL022393.7	G/A	-0.41 ± 0.06	9.56e-14	4.13e-10	SCZ
rs200975	AL022393.7	G/T	-0.41 ± 0.06	9.56e-14	4.13e-10	SCZ
rs200974	AL022393.7	A/G	-0.41 ± 0.06	9.56e-14	4.13e-10	SCZ
rs200973	AL022393.7	A/G	-0.41 ± 0.06	9.56e-14	4.13e-10	SCZ
rs200968	AL022393.7	T/C	-0.41 ± 0.06	9.56e-14	4.13e-10	SCZ
rs200966	AL022393.7	T/C	-0.41 ± 0.06	9.56e-14	4.13e-10	SCZ
rs200965	AL022393.7	G/A	-0.41 ± 0.06	9.56e-14	4.13e-10	SCZ
rs200964	AL022393.7	G/C	-0.41 ± 0.06	9.56e-14	4.13e-10	SCZ
rs4887053	CHRNA5	C/A	0.26 ± 0.03	9.61e-14	4.13e-10	SCZ
rs55958997	CHRNA5	C/A	0.17 ± 0.02	1.22e-13	5.22e-10	SCZ
rs67575965	HIST1H3E	A/G	-0.27 ± 0.04	1.27e-13	5.43e-10	SCZ
rs2743449	WBP2NL	C/T	-0.13 ± 0.02	1.34e-13	5.69e-10	SCZ
rs1150694	AL022393.7	G/T	-0.45 ± 0.06	1.36e-13	5.74e-10	SCZ
rs3806842	PCDHA10	T/C	-0.29 ± 0.04	1.46e-13	6.16e-10	SCZ, MDD
rs150082944	ZSCAN31	T/A	-0.12 ± 0.02	1.49e-13	6.23e-10	SCZ
rs146237215	ZSCAN31	T/C	-0.12 ± 0.02	1.56e-13	6.36e-10	SCZ
rs115663283	ZSCAN31	C/T	-0.12 ± 0.02	1.56e-13	6.36e-10	SCZ
rs115167380	ZSCAN31	T/C	-0.12 ± 0.02	1.56e-13	6.36e-10	SCZ
rs114385586	ZSCAN31	A/G	-0.12 ± 0.02	1.56e-13	6.36e-10	SCZ
rs115375914	ZSCAN31	T/C	-0.12 ± 0.02	1.56e-13	6.36e-10	SCZ
rs115111428	ZSCAN31	T/C	-0.12 ± 0.02	1.56e-13	6.36e-10	SCZ
rs115861337	ZSCAN31	G/A	-0.12 ± 0.02	1.56e-13	6.36e-10	SCZ
rs115750793	ZSCAN31	T/C	-0.12 ± 0.02	1.56e-13	6.36e-10	SCZ
rs2743451	WBP2NL	T/C	-0.13 ± 0.02	1.62e-13	6.56e-10	SCZ
rs3752417	BTN3A2	G/C	0.15 ± 0.02	1.65e-13	6.61e-10	SCZ, CD
rs35378061	BTN3A2	C/A	0.15 ± 0.02	1.65e-13	6.61e-10	SCZ, CD
rs16891261	BTN3A2	A/G	0.15 ± 0.02	1.65e-13	6.61e-10	SCZ, CD
rs115743228	ZSCAN31	A/G	-0.12 ± 0.02	1.66e-13	6.62e-10	SCZ
rs143365367	ZSCAN31	A/G	-0.12 ± 0.02	1.72e-13	6.86e-10	SCZ
rs1150687	AL022393.7	T/C	-0.45 ± 0.06	1.85e-13	7.34e-10	SCZ
rs11958868	PCDHA10	C/T	-0.27 ± 0.04	2.01e-13	7.95e-10	SCZ, MDD
rs145471695	ZSCAN31	C/T	-0.12 ± 0.02	2.05e-13	8.08e-10	SCZ
rs114496519	ZSCAN31	T/C	-0.12 ± 0.02	2.08e-13	8.15e-10	SCZ
rs147177844	ZSCAN31	T/C	-0.12 ± 0.02	2.22e-13	8.69e-10	SCZ
rs115856117	ZSCAN31	T/G	-0.12 ± 0.02	2.28e-13	8.88e-10	SCZ
rs114779878	ZSCAN31	G/A	-0.12 ± 0.02	2.33e-13	9.03e-10	SCZ
rs6912446	C6orf3	T/A	0.16 ± 0.02	2.68e-13	1.04e-09	SCZ
rs2563254	PCDHA10	T/C	-0.27 ± 0.04	2.69e-13	1.04e-09	SCZ, MDD
rs2530225	PCDHA10	G/A	-0.27 ± 0.04	3.07e-13	1.18e-09	SCZ
rs3756335	PCDHA10	T/A	-0.29 ± 0.04	3.14e-13	1.2e-09	SCZ, MDD
rs12441998	CHRNA5	A/G	0.2 ± 0.03	3.36e-13	1.28e-09	SCZ
rs11072768	CHRNA5	G/T	0.2 ± 0.03	3.37e-13	1.28e-09	SCZ
rs11636605	CHRNA5	G/A	0.2 ± 0.03	3.37e-13	1.28e-09	SCZ
rs1316971	CHRNA5	G/A	0.2 ± 0.03	3.7e-13	1.39e-09	SCZ
rs143141758	ZSCAN31	T/C	-0.12 ± 0.02	3.73e-13	1.4e-09	SCZ
rs2337984	PCDHA10	G/A	-0.28 ± 0.04	3.75e-13	1.4e-09	SCZ, MDD
rs13209596	AL022393.7	C/A	-0.33 ± 0.05	4.35e-13	1.62e-09	SCZ, CD
rs12443170	CHRNA5	G/A	0.25 ± 0.03	4.72e-13	1.75e-09	SCZ
rs2337983	PCDHA10	G/A	-0.28 ± 0.04	5.07e-13	1.87e-09	SCZ, MDD
rs2261651	PCDHA10	A/C	-0.28 ± 0.04	5.07e-13	1.87e-09	SCZ, MDD
rs2563269	PCDHA10	G/T	-0.28 ± 0.04	5.22e-13	1.92e-09	SCZ, MDD
rs200504	AL022393.7	T/C	-0.34 ± 0.05	5.3e-13	1.94e-09	SCZ, BPD, CD
rs2563297	PCDHA10	T/C	-0.26 ± 0.04	5.31e-13	1.94e-09	SCZ
rs3756334	PCDHA10	A/G	-0.3 ± 0.04	5.32e-13	1.94e-09	SCZ, MDD
rs200994	AL022393.7	G/T	-0.48 ± 0.07	5.47e-13	1.98e-09	SCZ
rs2869045	CHRNA5	C/T	0.26 ± 0.04	5.56e-13	2.01e-09	SCZ
rs1150690	AL022393.7	C/T	-0.43 ± 0.06	6.67e-13	2.4e-09	SCZ
rs200486	AL022393.7	C/T	-0.34 ± 0.05	6.77e-13	2.43e-09	SCZ, BPD, CD
rs1654774	AL022393.7	A/G	-0.43 ± 0.06	7.23e-13	2.59e-09	SCZ
rs2262568	PCDHA10	A/G	-0.28 ± 0.04	7.57e-13	2.7e-09	SCZ, MDD
rs246036	PCDHA10	G/T	-0.3 ± 0.04	8.1e-13	2.88e-09	SCZ
rs115415843	ZSCAN31	G/C	-0.12 ± 0.02	8.58e-13	3.04e-09	SCZ
rs1030163	PCDHA10	A/G	-0.28 ± 0.04	1.03e-12	3.52e-09	SCZ, MDD
rs3756340	PCDHA10	G/T	-0.28 ± 0.04	1.03e-12	3.52e-09	SCZ, MDD
rs3756338	PCDHA10	G/A	-0.28 ± 0.04	1.03e-12	3.52e-09	SCZ, MDD
rs7701755	PCDHA10	T/G	-0.28 ± 0.04	1.03e-12	3.52e-09	SCZ, MDD
rs2240693	PCDHA10	C/G	-0.28 ± 0.04	1.03e-12	3.52e-09	SCZ, MDD
rs2240692	PCDHA10	G/A	-0.28 ± 0.04	1.03e-12	3.52e-09	SCZ, MDD
rs6579987	PCDHA10	C/T	-0.28 ± 0.04	1.03e-12	3.52e-09	SCZ, MDD
rs1030164	PCDHA10	G/A	-0.28 ± 0.04	1.03e-12	3.52e-09	SCZ, MDD
rs1030165	PCDHA10	A/G	-0.28 ± 0.04	1.03e-12	3.52e-09	SCZ, MDD
rs1030166	PCDHA10	A/G	-0.28 ± 0.04	1.03e-12	3.52e-09	SCZ, MDD
rs4151680	PCDHA10	G/A	-0.28 ± 0.04	1.03e-12	3.52e-09	SCZ, MDD
rs3822346	PCDHA10	T/C	-0.28 ± 0.04	1.03e-12	3.52e-09	SCZ, MDD
rs2879087	PCDHA10	C/G	-0.28 ± 0.04	1.04e-12	3.52e-09	SCZ, MDD
rs2337987	PCDHA10	G/T	-0.28 ± 0.04	1.06e-12	3.57e-09	SCZ, MDD
rs2879086	PCDHA10	G/A	-0.28 ± 0.04	1.06e-12	3.57e-09	SCZ, MDD
rs133373	WBP2NL	G/A	-0.13 ± 0.02	1.08e-12	3.62e-09	SCZ
rs6891559	PCDHA10	A/G	-0.28 ± 0.04	1.09e-12	3.67e-09	SCZ, MDD
rs11741994	PCDHA10	A/G	-0.28 ± 0.04	1.1e-12	3.69e-09	SCZ, MDD
rs2098058	PCDHA10	T/G	-0.28 ± 0.04	1.12e-12	3.73e-09	SCZ, MDD
rs10066278	PCDHA10	G/T	-0.28 ± 0.04	1.12e-12	3.73e-09	SCZ, MDD
rs1972544	PCDHA10	G/A	-0.28 ± 0.04	1.13e-12	3.76e-09	SCZ, MDD
rs2563259	PCDHA10	C/T	-0.28 ± 0.04	1.14e-12	3.76e-09	SCZ, MDD
rs4432167	SMIM2-AS1	G/C	-0.21 ± 0.03	1.15e-12	3.77e-09	CD
rs4394973	SMIM2-AS1	A/G	-0.21 ± 0.03	1.15e-12	3.77e-09	CD
rs2563263	PCDHA10	C/T	-0.28 ± 0.04	1.23e-12	4.02e-09	SCZ, MDD
rs1548700	PCDHA10	T/A	-0.28 ± 0.04	1.26e-12	4.07e-09	SCZ, MDD
rs1548699	PCDHA10	C/T	-0.28 ± 0.04	1.26e-12	4.07e-09	SCZ, MDD
rs12055222	PCDHA10	C/T	-0.28 ± 0.04	1.26e-12	4.07e-09	SCZ, MDD
rs6898939	PCDHA10	A/C	-0.28 ± 0.04	1.26e-12	4.07e-09	SCZ, MDD
rs114132595	AL022393.7	G/A	-0.36 ± 0.05	1.27e-12	4.09e-09	SCZ
rs13212652	BTN3A2	T/G	0.14 ± 0.02	1.31e-12	4.17e-09	SCZ, CD
rs13206501	BTN3A2	T/C	0.14 ± 0.02	1.31e-12	4.17e-09	SCZ, CD
rs16891315	BTN3A2	T/C	0.14 ± 0.02	1.31e-12	4.17e-09	SCZ, CD
rs2563267	PCDHA10	C/T	-0.28 ± 0.04	1.31e-12	4.17e-09	SCZ, MDD
rs2563266	PCDHA10	C/A	-0.28 ± 0.04	1.31e-12	4.18e-09	SCZ, MDD
rs2563265	PCDHA10	C/T	-0.28 ± 0.04	1.33e-12	4.19e-09	SCZ, MDD
rs2563260	PCDHA10	C/A	-0.28 ± 0.04	1.33e-12	4.19e-09	SCZ, MDD
rs13216785	BTN3A2	C/T	0.14 ± 0.02	1.34e-12	4.22e-09	SCZ, CD
rs7447696	PCDHA10	T/C	-0.28 ± 0.04	1.37e-12	4.28e-09	SCZ, MDD
rs62010330	CHRNA5	T/C	0.24 ± 0.03	1.37e-12	4.28e-09	SCZ
rs10060640	PCDHA10	A/G	-0.28 ± 0.04	1.4e-12	4.37e-09	SCZ, MDD
rs13195692	BTN3A2	C/T	0.14 ± 0.02	1.69e-12	5.26e-09	SCZ, CD
rs9686540	PCDHA10	A/G	-0.28 ± 0.04	1.88e-12	5.63e-09	SCZ, MDD
rs9595066	SMIM2-AS1	C/T	-0.35 ± 0.05	1.88e-12	5.63e-09	SCZ, CD
rs2087319	SRD5A3	C/A	-0.15 ± 0.02	1.89e-12	5.63e-09	MDD
rs10053586	PCDHA10	C/T	-0.28 ± 0.04	1.91e-12	5.63e-09	SCZ, MDD
rs13181143	PCDHA10	T/G	-0.28 ± 0.04	1.92e-12	5.63e-09	SCZ, MDD
rs3806844	PCDHA10	T/A	-0.28 ± 0.04	1.92e-12	5.63e-09	SCZ, MDD
rs10072015	PCDHA10	T/A	-0.28 ± 0.04	1.92e-12	5.63e-09	SCZ, MDD
rs12717860	PCDHA10	T/C	-0.28 ± 0.04	1.92e-12	5.63e-09	SCZ, MDD
rs6870764	PCDHA10	T/C	-0.28 ± 0.04	1.92e-12	5.63e-09	SCZ, MDD
rs6891995	PCDHA10	G/A	-0.28 ± 0.04	1.92e-12	5.63e-09	SCZ, MDD
rs13184940	PCDHA10	C/T	-0.28 ± 0.04	1.92e-12	5.63e-09	SCZ, MDD
rs1476768	PCDHA10	A/G	-0.28 ± 0.04	1.92e-12	5.63e-09	SCZ, MDD
rs3756339	PCDHA10	G/A	-0.28 ± 0.04	1.92e-12	5.63e-09	SCZ, MDD
rs3733708	PCDHA10	G/A	-0.28 ± 0.04	1.92e-12	5.63e-09	SCZ, MDD
rs2240694	PCDHA10	A/G	-0.28 ± 0.04	1.92e-12	5.63e-09	SCZ, MDD
rs13157397	PCDHA10	A/G	-0.28 ± 0.04	1.92e-12	5.63e-09	SCZ, MDD
rs4141841	PCDHA10	T/C	-0.28 ± 0.04	1.92e-12	5.63e-09	SCZ, MDD
rs10050455	PCDHA10	G/A	-0.28 ± 0.04	1.92e-12	5.63e-09	SCZ, MDD
rs10053945	PCDHA10	T/C	-0.28 ± 0.04	1.92e-12	5.63e-09	SCZ, MDD
rs2337985	PCDHA10	C/T	-0.28 ± 0.04	1.92e-12	5.63e-09	SCZ, MDD
rs115348079	ZSCAN31	T/C	-0.11 ± 0.02	1.92e-12	5.63e-09	SCZ
rs10057161	PCDHA10	T/C	-0.28 ± 0.04	1.93e-12	5.63e-09	SCZ, MDD
rs4451093	PCDHA10	T/C	-0.28 ± 0.04	1.94e-12	5.65e-09	SCZ, MDD
rs200503	AL022393.7	A/G	-0.4 ± 0.06	1.95e-12	5.66e-09	SCZ, CD
rs2337986	PCDHA10	T/C	-0.28 ± 0.04	2e-12	5.79e-09	SCZ, MDD
rs10064176	PCDHA10	C/A	-0.28 ± 0.04	2.01e-12	5.81e-09	SCZ, MDD
rs12659129	PCDHA10	C/T	-0.28 ± 0.04	2.05e-12	5.89e-09	SCZ, MDD
rs7737424	PCDHA10	T/C	-0.28 ± 0.04	2.05e-12	5.89e-09	SCZ, MDD
rs10477034	PCDHA10	G/A	-0.28 ± 0.04	2.05e-12	5.89e-09	SCZ, MDD
rs3733710	PCDHA10	T/C	-0.28 ± 0.04	2.07e-12	5.92e-09	SCZ, MDD
rs2563255	PCDHA10	T/C	-0.28 ± 0.04	2.07e-12	5.92e-09	SCZ, MDD
rs2563256	PCDHA10	G/T	-0.28 ± 0.04	2.08e-12	5.92e-09	SCZ, MDD
rs3822347	PCDHA10	G/A	-0.28 ± 0.04	2.09e-12	5.94e-09	SCZ, MDD
rs2563257	PCDHA10	A/G	-0.28 ± 0.04	2.1e-12	5.96e-09	SCZ, MDD
rs9467704	BTN3A2	C/T	0.15 ± 0.02	2.12e-12	5.96e-09	SCZ, CD
rs4404730	PCDHA10	A/G	-0.28 ± 0.04	2.15e-12	5.96e-09	SCZ, MDD
rs1548701	PCDHA10	C/T	-0.28 ± 0.04	2.15e-12	5.96e-09	SCZ, MDD
rs10073974	PCDHA10	C/T	-0.28 ± 0.04	2.15e-12	5.96e-09	SCZ, MDD
rs3756342	PCDHA10	A/G	-0.28 ± 0.04	2.15e-12	5.96e-09	SCZ, MDD
rs2240696	PCDHA10	G/A	-0.28 ± 0.04	2.15e-12	5.96e-09	SCZ, MDD
rs2240695	PCDHA10	T/G	-0.28 ± 0.04	2.15e-12	5.96e-09	SCZ, MDD
rs6898906	PCDHA10	G/C	-0.28 ± 0.04	2.15e-12	5.96e-09	SCZ, MDD
rs6579965	PCDHA10	G/T	-0.28 ± 0.04	2.25e-12	6.22e-09	SCZ, MDD
rs2531338	PCDHA10	A/T	-0.28 ± 0.04	2.28e-12	6.29e-09	SCZ, MDD
rs2563264	PCDHA10	T/G	-0.28 ± 0.04	2.29e-12	6.29e-09	SCZ, MDD
rs2530227	PCDHA10	T/C	-0.25 ± 0.04	2.32e-12	6.37e-09	SCZ
rs2246432	SMIM2-AS1	C/G	-0.21 ± 0.03	2.4e-12	6.56e-09	CD
rs13215072	AL022393.7	A/G	-0.36 ± 0.05	2.4e-12	6.56e-09	SCZ, CD
rs4713118	AL022393.7	A/G	-0.36 ± 0.05	2.42e-12	6.59e-09	SCZ, CD
rs116463813	ZSCAN31	T/C	-0.11 ± 0.02	2.56e-12	6.89e-09	SCZ
rs9393848	AL022393.7	G/A	-0.36 ± 0.05	2.57e-12	6.89e-09	SCZ, CD
rs9468203	AL022393.7	A/G	-0.36 ± 0.05	2.57e-12	6.89e-09	SCZ, CD
rs9468204	AL022393.7	C/T	-0.36 ± 0.05	2.57e-12	6.89e-09	SCZ, CD
rs9468206	AL022393.7	G/T	-0.36 ± 0.05	2.57e-12	6.89e-09	SCZ, CD
rs7710794	PCDHA10	G/T	-0.28 ± 0.04	2.6e-12	6.89e-09	SCZ, MDD
rs3806845	PCDHA10	T/C	-0.28 ± 0.04	2.61e-12	6.89e-09	SCZ, MDD
rs3733707	PCDHA10	C/T	-0.28 ± 0.04	2.61e-12	6.89e-09	SCZ, MDD
rs6579988	PCDHA10	T/G	-0.28 ± 0.04	2.61e-12	6.89e-09	SCZ, MDD
rs11167609	PCDHA10	G/T	-0.28 ± 0.04	2.61e-12	6.89e-09	SCZ, MDD
rs6885319	PCDHA10	C/A	-0.28 ± 0.04	2.61e-12	6.89e-09	SCZ, MDD
rs4151682	PCDHA10	T/C	-0.28 ± 0.04	2.61e-12	6.89e-09	SCZ, MDD
rs10038174	PCDHA10	A/G	-0.28 ± 0.04	2.61e-12	6.89e-09	SCZ, MDD
rs2879089	PCDHA10	T/A	-0.28 ± 0.04	2.64e-12	6.95e-09	SCZ, MDD
rs114016000	ZSCAN31	C/T	-0.11 ± 0.02	2.7e-12	7.09e-09	SCZ
rs72834623	BTN3A2	G/A	0.14 ± 0.02	2.71e-12	7.09e-09	SCZ, CD
rs67296946	BTN3A2	T/G	0.14 ± 0.02	2.77e-12	7.19e-09	SCZ, CD
rs60512607	BTN3A2	T/A	0.14 ± 0.02	2.77e-12	7.19e-09	SCZ, CD
rs13201821	BTN3A2	A/C	0.14 ± 0.02	2.77e-12	7.19e-09	SCZ, CD
rs213238	AL022393.7	T/C	-0.42 ± 0.06	2.84e-12	7.35e-09	SCZ
rs3756341	PCDHA10	T/C	-0.27 ± 0.04	2.92e-12	7.55e-09	SCZ, MDD
rs114493311	AL022393.7	G/A	-0.33 ± 0.05	3.02e-12	7.79e-09	SCZ
rs200502	AL022393.7	C/T	-0.39 ± 0.06	3.04e-12	7.82e-09	SCZ, CD
rs13215804	AL022393.7	A/G	-0.29 ± 0.04	3.08e-12	7.9e-09	SCZ, BPD, CD
rs2337988	PCDHA10	A/G	-0.28 ± 0.04	3.09e-12	7.91e-09	SCZ, MDD
rs203878	AL022393.7	T/G	-0.47 ± 0.07	3.14e-12	8e-09	SCZ
rs1225710	AL022393.7	T/C	-0.47 ± 0.07	3.14e-12	8e-09	SCZ
rs9468201	AL022393.7	C/T	-0.36 ± 0.05	3.21e-12	8.16e-09	SCZ, CD
rs2622320	AL022393.7	T/A	-0.47 ± 0.07	3.34e-12	8.46e-09	SCZ
rs13190937	AL022393.7	G/A	-0.29 ± 0.04	3.54e-12	8.94e-09	SCZ, BPD, CD
rs6902687	AL022393.7	T/C	-0.29 ± 0.04	3.54e-12	8.94e-09	SCZ, BPD, CD
rs1150686	AL022393.7	T/G	-0.47 ± 0.07	3.68e-12	9.26e-09	SCZ
rs11167600	PCDHA10	C/G	-0.28 ± 0.04	3.72e-12	9.35e-09	SCZ, MDD
rs148845925	PCDHA10	C/T	-0.28 ± 0.04	3.84e-12	9.63e-09	SCZ, MDD
rs2879088	PCDHA10	A/G	-0.28 ± 0.04	3.85e-12	9.63e-09	SCZ, MDD
rs2791333	AL022393.7	A/G	-0.47 ± 0.07	3.92e-12	9.69e-09	SCZ
rs2622322	AL022393.7	C/G	-0.47 ± 0.07	3.92e-12	9.69e-09	SCZ
rs1150670	AL022393.7	A/G	-0.47 ± 0.07	3.92e-12	9.69e-09	SCZ
rs2021826	AL022393.7	G/A	-0.47 ± 0.07	3.92e-12	9.69e-09	SCZ
rs1233696	AL022393.7	T/C	-0.47 ± 0.07	3.92e-12	9.69e-09	SCZ
rs10477033	PCDHA10	C/G	-0.28 ± 0.04	4.11e-12	1.01e-08	SCZ, MDD
rs2337516	PCDHA10	A/G	-0.28 ± 0.04	4.26e-12	1.05e-08	SCZ, MDD
rs34569761	BTN3A2	A/G	0.15 ± 0.02	4.27e-12	1.05e-08	SCZ, CD
rs9467707	BTN3A2	G/C	0.15 ± 0.02	4.45e-12	1.07e-08	SCZ, CD
rs9467708	BTN3A2	T/C	0.15 ± 0.02	4.45e-12	1.07e-08	SCZ, CD
rs9467701	BTN3A2	G/C	0.15 ± 0.02	4.45e-12	1.07e-08	SCZ, CD
rs6923139	BTN3A2	C/T	0.15 ± 0.02	4.45e-12	1.07e-08	SCZ, CD
rs6902392	BTN3A2	C/T	0.15 ± 0.02	4.45e-12	1.07e-08	SCZ, CD
rs6902389	BTN3A2	A/G	0.15 ± 0.02	4.45e-12	1.07e-08	SCZ, CD
rs6903015	BTN3A2	A/G	0.15 ± 0.02	4.45e-12	1.07e-08	SCZ, CD
rs6908156	BTN3A2	C/T	0.15 ± 0.02	4.45e-12	1.07e-08	SCZ, CD
rs6939978	BTN3A2	G/C	0.15 ± 0.02	4.45e-12	1.07e-08	SCZ, CD
rs6939799	BTN3A2	G/A	0.15 ± 0.02	4.48e-12	1.08e-08	SCZ, CD
rs149963	AL022393.7	G/A	-0.4 ± 0.06	4.55e-12	1.09e-08	SCZ
rs2563258	PCDHA10	C/A	-0.28 ± 0.04	4.63e-12	1.11e-08	SCZ, MDD
rs469228	AL022393.7	A/G	-0.5 ± 0.07	5.03e-12	1.2e-08	SCZ
rs469227	AL022393.7	A/C	-0.5 ± 0.07	5.24e-12	1.25e-08	SCZ
rs149979	AL022393.7	G/A	-0.52 ± 0.07	5.45e-12	1.29e-08	SCZ
rs114891630	ZSCAN31	T/C	-0.12 ± 0.02	5.84e-12	1.38e-08	SCZ
rs149970	AL022393.7	G/A	-0.5 ± 0.07	6.16e-12	1.45e-08	SCZ
rs149901	AL022393.7	C/T	-0.5 ± 0.07	6.17e-12	1.45e-08	SCZ
rs464312	AL022393.7	T/A	-0.5 ± 0.07	6.17e-12	1.45e-08	SCZ
rs149948	AL022393.7	C/G	-0.5 ± 0.07	6.17e-12	1.45e-08	SCZ
rs116735144	AL022393.7	A/G	-0.33 ± 0.05	6.36e-12	1.49e-08	SCZ
rs116809053	AL022393.7	G/T	-0.33 ± 0.05	6.36e-12	1.49e-08	SCZ
rs116246187	ZSCAN31	T/G	-0.12 ± 0.02	6.43e-12	1.5e-08	SCZ
rs2531339	PCDHA10	A/G	-0.27 ± 0.04	7.03e-12	1.64e-08	SCZ
rs115296605	ZSCAN31	G/A	-0.12 ± 0.02	7.47e-12	1.73e-08	SCZ
rs8043722	HPR	A/G	-0.21 ± 0.03	7.5e-12	1.74e-08	MDD
rs2563289	PCDHA10	T/A	-0.27 ± 0.04	7.72e-12	1.78e-08	SCZ
rs8040868	CHRNA5	T/C	0.16 ± 0.02	7.76e-12	1.78e-08	SCZ
rs114435669	ZSCAN31	C/T	0.12 ± 0.02	7.77e-12	1.78e-08	SCZ
rs143335034	ZSCAN31	C/A	0.12 ± 0.02	7.77e-12	1.78e-08	SCZ
rs116681158	ZSCAN31	C/G	0.12 ± 0.02	7.77e-12	1.78e-08	SCZ
rs1736891	AL022393.7	C/A	-0.45 ± 0.07	7.79e-12	1.78e-08	SCZ
rs2563286	PCDHA10	T/A	-0.27 ± 0.04	7.99e-12	1.82e-08	SCZ
rs115478467	ZSCAN31	A/C	0.12 ± 0.02	8.07e-12	1.84e-08	SCZ
rs9467713	BTN3A2	T/C	0.15 ± 0.02	8.25e-12	1.87e-08	SCZ, CD
rs6421140	PCDHA10	G/C	-0.28 ± 0.04	8.25e-12	1.87e-08	SCZ, MDD
rs169287	AL022393.7	C/A	-0.44 ± 0.07	8.25e-12	1.87e-08	SCZ
rs213240	AL022393.7	T/C	-0.43 ± 0.06	8.34e-12	1.88e-08	SCZ
rs13199081	AL022393.7	T/C	-0.31 ± 0.05	8.36e-12	1.88e-08	SCZ, CD
rs7774981	AL022393.7	T/C	-0.32 ± 0.05	8.93e-12	1.99e-08	SCZ, CD
rs7754960	AL022393.7	G/C	-0.32 ± 0.05	8.93e-12	1.99e-08	SCZ, CD
rs3799499	AL022393.7	G/T	-0.32 ± 0.05	8.93e-12	1.99e-08	SCZ, CD
rs2232427	AL022393.7	T/G	-0.32 ± 0.05	8.93e-12	1.99e-08	SCZ, CD
rs1005126	AL022393.7	C/G	-0.32 ± 0.05	8.93e-12	1.99e-08	SCZ, CD
rs13196606	AL022393.7	G/A	-0.32 ± 0.05	8.93e-12	1.99e-08	SCZ, CD
rs9393847	AL022393.7	G/A	-0.38 ± 0.06	8.94e-12	1.99e-08	SCZ, CD
rs1150668	AL022393.7	T/G	-0.44 ± 0.07	9.26e-12	2.05e-08	SCZ
rs2056925	AL022393.7	A/G	-0.37 ± 0.05	9.36e-12	2.07e-08	SCZ, CD
rs6922574	AL022393.7	A/T	-0.39 ± 0.06	9.52e-12	2.1e-08	SCZ, CD
rs4606747	SRR	T/C	-0.17 ± 0.02	1e-11	2.21e-08	SCZ
rs4548913	SRR	A/G	-0.17 ± 0.02	1.01e-11	2.22e-08	SCZ
rs10036519	PCDHA10	G/A	-0.28 ± 0.04	1.17e-11	2.57e-08	SCZ, MDD
rs11953833	PCDHA10	A/T	-0.28 ± 0.04	1.18e-11	2.58e-08	SCZ, MDD
rs2394000	AL022393.7	A/G	-0.38 ± 0.06	1.18e-11	2.58e-08	SCZ, CD
rs116623626	ZSCAN31	T/C	-0.12 ± 0.02	1.19e-11	2.59e-08	SCZ
rs13168670	PCDHA10	C/T	-0.28 ± 0.04	1.24e-11	2.69e-08	SCZ, MDD
rs200980	AL022393.7	C/T	-0.44 ± 0.07	1.24e-11	2.7e-08	SCZ
rs134902	WBP2NL	G/A	-0.14 ± 0.02	1.25e-11	2.71e-08	SCZ
rs6867549	PCDHA10	A/G	-0.28 ± 0.04	1.28e-11	2.76e-08	SCZ, MDD
rs114419152	ZSCAN31	C/T	-0.11 ± 0.02	1.3e-11	2.8e-08	SCZ
rs115216002	ZSCAN31	A/G	-0.12 ± 0.02	1.31e-11	2.83e-08	SCZ
rs9283880	AL022393.7	A/C	-0.36 ± 0.05	1.37e-11	2.94e-08	SCZ, CD
rs9468195	AL022393.7	A/G	-0.38 ± 0.06	1.4e-11	3e-08	SCZ, CD
rs1139226	AL022393.7	A/T	-0.38 ± 0.06	1.4e-11	3.01e-08	SCZ, CD
rs16891264	BTN3A2	T/C	0.15 ± 0.02	1.42e-11	3.01e-08	SCZ, CD
rs71557316	BTN3A2	G/A	0.15 ± 0.02	1.42e-11	3.01e-08	SCZ, CD
rs7749414	BTN3A2	G/T	0.15 ± 0.02	1.42e-11	3.01e-08	SCZ, CD
rs9461401	AL022393.7	G/A	-0.36 ± 0.05	1.49e-11	3.1e-08	SCZ, CD
rs9393851	AL022393.7	A/T	-0.36 ± 0.05	1.5e-11	3.1e-08	SCZ, CD
rs9461400	AL022393.7	A/G	-0.36 ± 0.05	1.5e-11	3.1e-08	SCZ, CD
rs6914924	AL022393.7	C/T	-0.36 ± 0.05	1.5e-11	3.1e-08	SCZ, CD
rs6930992	AL022393.7	A/C	-0.36 ± 0.05	1.5e-11	3.1e-08	SCZ, CD
rs6901520	AL022393.7	G/T	-0.36 ± 0.05	1.5e-11	3.1e-08	SCZ, CD
rs9295743	AL022393.7	G/C	-0.36 ± 0.05	1.5e-11	3.1e-08	SCZ, CD
rs7760523	AL022393.7	A/G	-0.36 ± 0.05	1.5e-11	3.1e-08	SCZ, CD
rs9461405	AL022393.7	G/T	-0.36 ± 0.05	1.5e-11	3.1e-08	SCZ, CD
rs7776351	AL022393.7	C/T	-0.36 ± 0.05	1.5e-11	3.1e-08	SCZ, CD
rs7773070	AL022393.7	T/C	-0.36 ± 0.05	1.5e-11	3.1e-08	SCZ, CD
rs9295742	AL022393.7	G/A	-0.36 ± 0.05	1.5e-11	3.1e-08	SCZ, CD
rs9366700	AL022393.7	C/T	-0.36 ± 0.05	1.5e-11	3.1e-08	SCZ, CD
rs6456802	AL022393.7	A/G	-0.36 ± 0.05	1.5e-11	3.1e-08	SCZ, CD
rs35957409	AL022393.7	T/C	-0.36 ± 0.05	1.52e-11	3.14e-08	SCZ, CD
rs9283881	AL022393.7	A/T	-0.36 ± 0.05	1.58e-11	3.26e-08	SCZ, CD
rs9283882	AL022393.7	A/C	-0.36 ± 0.05	1.58e-11	3.26e-08	SCZ, CD
rs134900	WBP2NL	G/C	-0.13 ± 0.02	1.59e-11	3.26e-08	SCZ
rs13437444	AL022393.7	C/T	-0.5 ± 0.07	1.6e-11	3.28e-08	SCZ
rs201002	AL022393.7	A/G	-0.36 ± 0.05	1.68e-11	3.45e-08	SCZ, BPD, CD
rs1150679	AL022393.7	T/C	-0.48 ± 0.07	1.75e-11	3.57e-08	SCZ
rs7750526	AL022393.7	A/T	-0.32 ± 0.05	1.77e-11	3.6e-08	SCZ, CD
rs9380012	AL022393.7	A/G	-0.36 ± 0.05	1.83e-11	3.73e-08	SCZ, CD
rs200493	AL022393.7	G/A	-0.36 ± 0.05	1.9e-11	3.85e-08	SCZ, BPD, CD
rs2337514	PCDHA10	T/C	-0.27 ± 0.04	2e-11	4.03e-08	SCZ
rs2262567	PCDHA10	T/A	-0.27 ± 0.04	2e-11	4.03e-08	SCZ
rs2531344	PCDHA10	T/G	-0.27 ± 0.04	2e-11	4.03e-08	SCZ
rs9368529	AL022393.7	G/A	-0.36 ± 0.05	2e-11	4.03e-08	SCZ, CD
rs2531340	PCDHA10	C/T	-0.27 ± 0.04	2.01e-11	4.03e-08	SCZ
rs2563281	PCDHA10	T/A	-0.27 ± 0.04	2.01e-11	4.03e-08	SCZ
rs2563280	PCDHA10	G/C	-0.27 ± 0.04	2.01e-11	4.03e-08	SCZ
rs2531341	PCDHA10	C/T	-0.27 ± 0.04	2.01e-11	4.03e-08	SCZ
rs2531343	PCDHA10	A/G	-0.27 ± 0.04	2.02e-11	4.04e-08	SCZ
rs2531345	PCDHA10	T/G	-0.27 ± 0.04	2.04e-11	4.07e-08	SCZ
rs2394049	AL022393.7	A/G	-0.39 ± 0.06	2.08e-11	4.13e-08	SCZ
rs116210441	PCDHA10	T/A	-0.28 ± 0.04	2.16e-11	4.28e-08	SCZ
rs200497	AL022393.7	C/T	-0.36 ± 0.05	2.2e-11	4.36e-08	SCZ, BPD, CD
rs200972	AL022393.7	T/C	-0.44 ± 0.07	2.22e-11	4.36e-08	SCZ
rs13408	AL022393.7	G/A	-0.39 ± 0.06	2.24e-11	4.36e-08	SCZ
rs1736895	AL022393.7	G/A	-0.39 ± 0.06	2.24e-11	4.36e-08	SCZ
rs12214383	AL022393.7	C/T	-0.39 ± 0.06	2.24e-11	4.36e-08	SCZ
rs1531681	AL022393.7	A/G	-0.39 ± 0.06	2.24e-11	4.36e-08	SCZ
rs34295134	AL022393.7	T/A	-0.36 ± 0.05	2.29e-11	4.36e-08	SCZ, BPD, CD
rs200983	AL022393.7	C/T	-0.36 ± 0.05	2.29e-11	4.36e-08	SCZ, BPD, CD
rs200490	AL022393.7	G/T	-0.36 ± 0.05	2.29e-11	4.36e-08	SCZ, BPD, CD
rs200489	AL022393.7	T/C	-0.36 ± 0.05	2.29e-11	4.36e-08	SCZ, BPD, CD
rs175597	AL022393.7	T/C	-0.36 ± 0.05	2.29e-11	4.36e-08	SCZ, BPD, CD
rs200996	AL022393.7	G/A	-0.36 ± 0.05	2.29e-11	4.36e-08	SCZ, BPD, CD
rs200995	AL022393.7	T/C	-0.36 ± 0.05	2.29e-11	4.36e-08	SCZ, BPD, CD
rs200990	AL022393.7	T/G	-0.36 ± 0.05	2.29e-11	4.36e-08	SCZ, BPD, CD
rs200989	AL022393.7	A/G	-0.36 ± 0.05	2.29e-11	4.36e-08	SCZ, BPD, CD
rs200948	AL022393.7	T/C	-0.36 ± 0.05	2.29e-11	4.36e-08	SCZ, BPD, CD
rs200950	AL022393.7	A/G	-0.36 ± 0.05	2.29e-11	4.36e-08	SCZ, BPD, CD
rs200952	AL022393.7	C/T	-0.36 ± 0.05	2.29e-11	4.36e-08	SCZ, BPD, CD
rs200953	AL022393.7	T/C	-0.36 ± 0.05	2.29e-11	4.36e-08	SCZ, BPD, CD
rs200954	AL022393.7	C/G	-0.36 ± 0.05	2.29e-11	4.36e-08	SCZ, BPD, CD
rs557042	AL022393.7	C/T	-0.36 ± 0.05	2.29e-11	4.36e-08	SCZ, BPD, CD
rs483143	AL022393.7	G/C	-0.36 ± 0.05	2.29e-11	4.36e-08	SCZ, BPD, CD
rs493161	AL022393.7	A/T	-0.36 ± 0.05	2.29e-11	4.36e-08	SCZ, BPD, CD
rs200977	AL022393.7	T/C	-0.36 ± 0.05	2.29e-11	4.36e-08	SCZ, BPD, CD
rs200981	AL022393.7	A/G	-0.36 ± 0.05	2.3e-11	4.36e-08	SCZ, BPD, CD
rs548987	BTN3A2	G/C	0.13 ± 0.02	2.31e-11	4.38e-08	SCZ, CD
rs523383	BTN3A2	A/G	0.13 ± 0.02	2.32e-11	4.39e-08	SCZ, CD
rs555460	BTN3A2	C/T	0.13 ± 0.02	2.33e-11	4.39e-08	SCZ, CD
rs501220	BTN3A2	C/A	0.13 ± 0.02	2.33e-11	4.39e-08	SCZ, CD
rs702395	PCDHA10	C/T	-0.27 ± 0.04	2.36e-11	4.43e-08	SCZ
rs1883215	BTN3A2	G/C	0.15 ± 0.02	2.36e-11	4.43e-08	SCZ, CD
rs2531351	PCDHA10	C/A	-0.27 ± 0.04	2.45e-11	4.59e-08	SCZ
rs2530226	PCDHA10	T/C	-0.26 ± 0.04	2.54e-11	4.75e-08	SCZ
rs2531358	PCDHA10	A/G	-0.27 ± 0.04	2.6e-11	4.86e-08	SCZ
rs6905380	AL022393.7	A/G	-0.32 ± 0.05	2.83e-11	5.28e-08	SCZ, CD
rs13217326	AL022393.7	G/A	-0.32 ± 0.05	2.87e-11	5.31e-08	SCZ, CD
rs71559081	AL022393.7	T/A	-0.32 ± 0.05	2.88e-11	5.31e-08	SCZ, CD
rs58020991	AL022393.7	G/A	-0.32 ± 0.05	2.88e-11	5.31e-08	SCZ, CD
rs6940744	AL022393.7	G/A	-0.32 ± 0.05	2.89e-11	5.31e-08	SCZ, CD
rs16894091	AL022393.7	T/A	-0.32 ± 0.05	2.89e-11	5.31e-08	SCZ, CD
rs13193272	AL022393.7	C/A	-0.32 ± 0.05	2.89e-11	5.31e-08	SCZ, CD
rs9969098	AL022393.7	G/T	-0.32 ± 0.05	2.89e-11	5.31e-08	SCZ, CD
rs7740429	AL022393.7	G/A	-0.32 ± 0.05	2.89e-11	5.31e-08	SCZ, CD
rs16894106	AL022393.7	G/A	-0.32 ± 0.05	2.89e-11	5.31e-08	SCZ, CD
rs12869383	SMIM2-AS1	A/G	-0.32 ± 0.05	3.13e-11	5.74e-08	CD
rs801399	PCDHA10	C/T	-0.28 ± 0.04	3.15e-11	5.76e-08	SCZ
rs200988	AL022393.7	T/G	-0.39 ± 0.06	3.15e-11	5.76e-08	SCZ
rs801179	PCDHA10	G/T	-0.27 ± 0.04	3.19e-11	5.82e-08	SCZ
rs1150688	AL022393.7	T/C	-0.49 ± 0.07	3.22e-11	5.87e-08	SCZ
rs7445192	PCDHA10	A/G	-0.27 ± 0.04	3.37e-11	6.12e-08	SCZ, MDD
rs9368560	AL022393.7	T/C	-0.51 ± 0.08	3.39e-11	6.15e-08	SCZ, CD
rs2563287	PCDHA10	T/C	-0.27 ± 0.04	3.45e-11	6.25e-08	SCZ
rs2262573	PCDHA10	T/A	-0.27 ± 0.04	3.46e-11	6.26e-08	SCZ
rs2531352	PCDHA10	A/G	-0.27 ± 0.04	3.47e-11	6.26e-08	SCZ
rs2563291	PCDHA10	T/A	-0.27 ± 0.04	3.47e-11	6.26e-08	SCZ
rs9380011	AL022393.7	A/G	-0.35 ± 0.05	3.5e-11	6.3e-08	SCZ, CD
rs1165184	BTN3A2	C/G	0.13 ± 0.02	3.55e-11	6.37e-08	SCZ, CD
rs778596	PCDHA10	G/A	-0.26 ± 0.04	3.56e-11	6.39e-08	SCZ
rs13203055	AL022393.7	G/A	-0.33 ± 0.05	3.8e-11	6.79e-08	SCZ, CD
rs9368528	AL022393.7	G/A	-0.35 ± 0.05	3.8e-11	6.79e-08	SCZ, CD
rs2530239	PCDHA10	C/T	-0.28 ± 0.04	3.97e-11	7.08e-08	SCZ
rs2530232	PCDHA10	A/G	-0.26 ± 0.04	4.08e-11	7.27e-08	SCZ
rs2563279	PCDHA10	G/A	-0.27 ± 0.04	4.12e-11	7.32e-08	SCZ
rs2531342	PCDHA10	C/T	-0.27 ± 0.04	4.13e-11	7.32e-08	SCZ
rs115966631	ZSCAN31	T/G	-0.11 ± 0.02	4.15e-11	7.35e-08	SCZ
rs801182	PCDHA10	G/A	-0.26 ± 0.04	4.16e-11	7.35e-08	SCZ
rs801180	PCDHA10	G/T	-0.26 ± 0.04	4.16e-11	7.35e-08	SCZ
rs9380010	AL022393.7	A/G	-0.35 ± 0.05	4.18e-11	7.37e-08	SCZ, CD
rs115888118	ZSCAN31	T/C	-0.11 ± 0.02	4.19e-11	7.37e-08	SCZ
rs801183	PCDHA10	A/G	-0.26 ± 0.04	4.28e-11	7.48e-08	SCZ
rs801189	PCDHA10	A/G	-0.26 ± 0.04	4.35e-11	7.48e-08	SCZ
rs1089305	PCDHA10	T/C	-0.26 ± 0.04	4.35e-11	7.48e-08	SCZ
rs801185	PCDHA10	A/G	-0.26 ± 0.04	4.35e-11	7.48e-08	SCZ
rs2563306	PCDHA10	C/T	-0.26 ± 0.04	4.35e-11	7.48e-08	SCZ
rs813897	PCDHA10	T/C	-0.26 ± 0.04	4.35e-11	7.48e-08	SCZ
rs2563304	PCDHA10	C/T	-0.26 ± 0.04	4.35e-11	7.48e-08	SCZ
rs2563302	PCDHA10	T/C	-0.26 ± 0.04	4.35e-11	7.48e-08	SCZ
rs801168	PCDHA10	T/C	-0.26 ± 0.04	4.35e-11	7.48e-08	SCZ
rs801167	PCDHA10	C/T	-0.26 ± 0.04	4.35e-11	7.48e-08	SCZ
rs809635	PCDHA10	A/G	-0.26 ± 0.04	4.35e-11	7.48e-08	SCZ
rs2530233	PCDHA10	A/G	-0.26 ± 0.04	4.35e-11	7.48e-08	SCZ
rs6849	PCDHA10	G/T	-0.26 ± 0.04	4.35e-11	7.48e-08	SCZ
rs702394	PCDHA10	A/G	-0.26 ± 0.04	4.35e-11	7.48e-08	SCZ
rs2563314	PCDHA10	A/G	-0.26 ± 0.04	4.35e-11	7.48e-08	SCZ
rs2563335	PCDHA10	C/A	-0.26 ± 0.04	4.39e-11	7.53e-08	SCZ
rs35614340	PCDHA10	C/G	-0.26 ± 0.04	4.4e-11	7.53e-08	SCZ
rs801181	PCDHA10	C/T	-0.28 ± 0.04	4.69e-11	8.01e-08	SCZ
rs2563288	PCDHA10	G/A	-0.28 ± 0.04	4.72e-11	8.06e-08	SCZ
rs2530240	PCDHA10	T/C	-0.27 ± 0.04	4.8e-11	8.18e-08	SCZ
rs6931359	AL022393.7	C/T	-0.33 ± 0.05	4.82e-11	8.2e-08	SCZ, CD
rs115544230	ZSCAN31	G/A	-0.11 ± 0.02	4.91e-11	8.34e-08	SCZ
rs116209457	ZSCAN31	G/A	-0.11 ± 0.02	4.96e-11	8.42e-08	SCZ
rs6893708	PCDHA10	T/C	-0.27 ± 0.04	4.98e-11	8.43e-08	SCZ
rs2251860	PCDHA10	T/C	-0.28 ± 0.04	5.07e-11	8.54e-08	SCZ
rs702397	PCDHA10	A/G	-0.28 ± 0.04	5.07e-11	8.54e-08	SCZ
rs6848	PCDHA10	A/T	-0.28 ± 0.04	5.07e-11	8.54e-08	SCZ
rs801176	PCDHA10	G/A	-0.28 ± 0.04	5.07e-11	8.54e-08	SCZ
rs156736	AL022393.7	T/C	-0.51 ± 0.08	5.18e-11	8.71e-08	SCZ
rs6738445	AC068039.4	C/T	-0.47 ± 0.07	5.38e-11	9.02e-08	SCZ
rs1150691	AL022393.7	A/G	-0.46 ± 0.07	5.39e-11	9.02e-08	SCZ
rs114714524	ZSCAN31	T/G	-0.11 ± 0.02	5.47e-11	9.15e-08	SCZ
rs116158645	ZSCAN31	C/A	-0.11 ± 0.02	5.63e-11	9.37e-08	SCZ
rs141760426	AL022393.7	C/T	-0.22 ± 0.03	5.65e-11	9.37e-08	SCZ
rs149968	AL022393.7	T/C	-0.51 ± 0.08	5.65e-11	9.37e-08	SCZ
rs149947	AL022393.7	A/T	-0.51 ± 0.08	5.65e-11	9.37e-08	SCZ
rs175954	AL022393.7	A/G	-0.51 ± 0.08	5.67e-11	9.37e-08	SCZ
rs156744	AL022393.7	G/A	-0.51 ± 0.08	5.67e-11	9.37e-08	SCZ
rs149946	AL022393.7	G/T	-0.51 ± 0.08	5.67e-11	9.37e-08	SCZ
rs149969	AL022393.7	T/C	-0.51 ± 0.08	5.67e-11	9.37e-08	SCZ
rs2563251	PCDHA10	A/G	-0.28 ± 0.04	5.8e-11	9.56e-08	SCZ
rs7733403	PCDHA10	G/A	-0.29 ± 0.04	5.82e-11	9.57e-08	SCZ, MDD
rs2142730	AL022393.7	T/C	-0.44 ± 0.07	5.82e-11	9.57e-08	SCZ
rs9525917	SMIM2-AS1	G/A	-0.33 ± 0.05	5.9e-11	9.68e-08	CD
rs2530243	PCDHA10	C/T	-0.26 ± 0.04	5.95e-11	9.76e-08	SCZ
rs115598549	AL022393.7	A/C	-0.34 ± 0.05	5.98e-11	9.78e-08	SCZ
rs114183023	AL022393.7	C/T	-0.34 ± 0.05	5.98e-11	9.78e-08	SCZ
rs10214440	AL022393.7	A/C	-0.38 ± 0.06	6.02e-11	9.78e-08	SCZ, CD
rs6902689	AL022393.7	C/T	-0.38 ± 0.06	6.02e-11	9.78e-08	SCZ, CD
rs9468214	AL022393.7	G/C	-0.38 ± 0.06	6.02e-11	9.78e-08	SCZ, CD
rs9283883	AL022393.7	T/A	-0.38 ± 0.06	6.02e-11	9.78e-08	SCZ, CD
rs2799081	AL022393.7	T/C	-0.34 ± 0.05	6.22e-11	1.01e-07	SCZ, CD
rs2531360	PCDHA10	G/A	-0.29 ± 0.04	6.26e-11	1.01e-07	SCZ
rs9301	AL022393.7	T/C	-0.44 ± 0.07	6.31e-11	1.02e-07	SCZ
rs853684	AL022393.7	T/C	-0.44 ± 0.07	6.31e-11	1.02e-07	SCZ
rs116030717	AL022393.7	G/T	-0.41 ± 0.06	6.35e-11	1.02e-07	SCZ
rs9533777	SMIM2-AS1	A/G	-0.37 ± 0.06	6.72e-11	1.08e-07	SCZ, CD
rs395566	SRR	C/T	-0.15 ± 0.02	6.99e-11	1.12e-07	SCZ
rs114193065	AL022393.7	T/C	-0.21 ± 0.03	7.09e-11	1.14e-07	SCZ
rs116501818	AL022393.7	T/C	-0.21 ± 0.03	7.11e-11	1.14e-07	SCZ
rs2262574	PCDHA10	G/T	-0.29 ± 0.04	7.52e-11	1.2e-07	SCZ
rs192184	PCDHA10	T/C	-0.27 ± 0.04	8.03e-11	1.28e-07	MDD
rs4523957	SRR	T/G	-0.16 ± 0.02	8.15e-11	1.3e-07	SCZ
rs7710380	PCDHA10	C/T	-0.29 ± 0.04	8.49e-11	1.35e-07	SCZ, MDD
rs2531349	PCDHA10	G/A	-0.29 ± 0.05	9.54e-11	1.52e-07	SCZ
rs2531347	PCDHA10	A/G	-0.27 ± 0.04	9.6e-11	1.52e-07	SCZ
rs201004	AL022393.7	T/C	-0.37 ± 0.06	9.72e-11	1.54e-07	SCZ, BPD, CD
rs201001	AL022393.7	T/C	-0.37 ± 0.06	9.72e-11	1.54e-07	SCZ, BPD, CD
rs59690131	PCDHA10	G/A	-0.26 ± 0.04	1e-10	1.58e-07	SCZ
rs2563336	PCDHA10	A/G	-0.26 ± 0.04	1e-10	1.58e-07	SCZ
rs2563283	PCDHA10	C/A	-0.26 ± 0.04	1e-10	1.58e-07	SCZ
rs200971	AL022393.7	C/T	-0.39 ± 0.06	1.02e-10	1.6e-07	SCZ
rs137971593	AL022393.7	T/G	-0.23 ± 0.04	1.03e-10	1.63e-07	SCZ
rs3776129	PCDHA10	G/A	-0.26 ± 0.04	1.07e-10	1.68e-07	SCZ
rs3857546	BTN3A2	C/T	0.12 ± 0.02	1.08e-10	1.69e-07	SCZ, CD
rs1417998	BTN3A2	T/A	0.12 ± 0.02	1.08e-10	1.69e-07	SCZ, CD
rs801171	PCDHA10	G/A	-0.28 ± 0.04	1.1e-10	1.72e-07	SCZ
rs801170	PCDHA10	C/T	-0.28 ± 0.04	1.1e-10	1.72e-07	SCZ
rs2530244	PCDHA10	A/G	-0.28 ± 0.04	1.11e-10	1.73e-07	SCZ
rs2563290	PCDHA10	C/T	-0.28 ± 0.04	1.16e-10	1.8e-07	SCZ
rs172165	AL022393.7	T/G	-0.49 ± 0.08	1.2e-10	1.87e-07	SCZ
rs172166	AL022393.7	C/G	-0.49 ± 0.08	1.2e-10	1.87e-07	SCZ
rs10223116	PCDHA10	T/C	-0.27 ± 0.04	1.24e-10	1.91e-07	SCZ, MDD
rs10037757	PCDHA10	A/C	-0.27 ± 0.04	1.24e-10	1.91e-07	SCZ, MDD
rs7732179	PCDHA10	A/G	-0.27 ± 0.04	1.24e-10	1.91e-07	SCZ, MDD
rs203869	AL022393.7	T/A	-0.5 ± 0.08	1.28e-10	1.97e-07	SCZ
rs36694	CTC-228N24.3	A/C	0.12 ± 0.02	1.3e-10	2.01e-07	BPD
rs7772027	AL022393.7	G/T	-0.38 ± 0.06	1.31e-10	2.01e-07	SCZ, CD
rs9468200	AL022393.7	T/A	-0.38 ± 0.06	1.31e-10	2.01e-07	SCZ, CD
rs34752872	AL022393.7	A/T	-0.38 ± 0.06	1.31e-10	2.01e-07	SCZ, CD
rs3776130	PCDHA10	G/T	-0.27 ± 0.04	1.32e-10	2.02e-07	SCZ
rs991918	PCDHA10	T/C	-0.27 ± 0.04	1.33e-10	2.04e-07	SCZ, MDD
rs138056344	ZSCAN31	C/T	0.11 ± 0.02	1.36e-10	2.08e-07	SCZ
rs7206	AL022393.7	A/G	-0.45 ± 0.07	1.37e-10	2.09e-07	SCZ
rs1150707	AL022393.7	C/T	-0.45 ± 0.07	1.38e-10	2.09e-07	SCZ
rs1233713	AL022393.7	A/G	-0.45 ± 0.07	1.38e-10	2.09e-07	SCZ
rs1150709	AL022393.7	T/C	-0.45 ± 0.07	1.38e-10	2.09e-07	SCZ
rs1150693	AL022393.7	T/C	-0.49 ± 0.08	1.45e-10	2.19e-07	SCZ
rs115037407	ZSCAN31	A/T	-0.11 ± 0.02	1.46e-10	2.21e-07	SCZ
rs114461989	ZSCAN31	C/A	-0.11 ± 0.02	1.46e-10	2.21e-07	SCZ
rs505744	SRR	A/C	-0.16 ± 0.02	1.49e-10	2.25e-07	SCZ
rs200480	AL022393.7	T/C	-0.41 ± 0.06	1.52e-10	2.29e-07	SCZ
rs9348775	AL022393.7	C/T	-0.38 ± 0.06	1.58e-10	2.38e-07	SCZ, CD
rs13220395	BTN3A2	G/A	0.15 ± 0.02	1.59e-10	2.39e-07	SCZ, CD
rs4985147	RRN3	C/T	-0.1 ± 0.02	1.66e-10	2.49e-07	SCZ
rs11075255	RRN3	G/A	-0.1 ± 0.02	1.68e-10	2.51e-07	SCZ
rs778595	PCDHA10	G/A	-0.27 ± 0.04	1.79e-10	2.69e-07	SCZ
rs201000	AL022393.7	C/T	-0.38 ± 0.06	1.81e-10	2.71e-07	SCZ, BPD, CD
rs200951	AL022393.7	A/G	-0.39 ± 0.06	1.94e-10	2.89e-07	SCZ
rs2563333	PCDHA10	A/G	-0.28 ± 0.04	1.98e-10	2.94e-07	SCZ
rs9295755	AL022393.7	A/G	-0.51 ± 0.08	1.99e-10	2.94e-07	SCZ
rs9295756	AL022393.7	C/A	-0.51 ± 0.08	1.99e-10	2.94e-07	SCZ
rs10484403	AL022393.7	A/G	-0.51 ± 0.08	1.99e-10	2.94e-07	SCZ
rs4713132	AL022393.7	A/G	-0.51 ± 0.08	1.99e-10	2.94e-07	SCZ
rs4713133	AL022393.7	T/C	-0.51 ± 0.08	1.99e-10	2.94e-07	SCZ
rs4713134	AL022393.7	T/C	-0.51 ± 0.08	1.99e-10	2.94e-07	SCZ
rs9368548	AL022393.7	A/G	-0.51 ± 0.08	1.99e-10	2.94e-07	SCZ
rs742089	WBP2NL	G/A	-0.14 ± 0.02	2.02e-10	2.98e-07	SCZ
rs9368527	ZSCAN31	C/A	-0.11 ± 0.02	2.04e-10	3e-07	SCZ
rs778597	PCDHA10	G/A	-0.27 ± 0.04	2.1e-10	3.09e-07	SCZ
rs114298105	ZSCAN31	C/T	-0.11 ± 0.02	2.1e-10	3.09e-07	SCZ
rs2530242	PCDHA10	G/C	-0.27 ± 0.04	2.15e-10	3.13e-07	SCZ
rs2530241	PCDHA10	C/T	-0.27 ± 0.04	2.15e-10	3.13e-07	SCZ
rs801188	PCDHA10	G/T	-0.27 ± 0.04	2.15e-10	3.13e-07	SCZ
rs2563307	PCDHA10	C/T	-0.27 ± 0.04	2.15e-10	3.13e-07	SCZ
rs2530235	PCDHA10	G/T	-0.27 ± 0.04	2.15e-10	3.13e-07	SCZ
rs2530230	PCDHA10	G/A	-0.27 ± 0.04	2.15e-10	3.13e-07	SCZ
rs114774803	AL022393.7	A/T	-0.4 ± 0.06	2.15e-10	3.13e-07	SCZ
rs216201	SRR	T/C	-0.15 ± 0.02	2.17e-10	3.14e-07	SCZ
rs148736015	ZSCAN31	T/C	-0.11 ± 0.02	2.19e-10	3.17e-07	SCZ
rs1045537	BTN3A2	G/C	0.15 ± 0.02	2.22e-10	3.19e-07	SCZ, CD
rs149964	AL022393.7	A/G	-0.51 ± 0.08	2.25e-10	3.19e-07	SCZ
rs200992	AL022393.7	A/G	-0.39 ± 0.06	2.26e-10	3.19e-07	SCZ, BPD, CD
rs149900	AL022393.7	C/T	-0.51 ± 0.08	2.26e-10	3.19e-07	SCZ
rs149961	AL022393.7	A/C	-0.51 ± 0.08	2.26e-10	3.19e-07	SCZ
rs149899	AL022393.7	C/T	-0.51 ± 0.08	2.26e-10	3.19e-07	SCZ
rs203887	AL022393.7	C/T	-0.51 ± 0.08	2.26e-10	3.19e-07	SCZ
rs203888	AL022393.7	G/A	-0.51 ± 0.08	2.26e-10	3.19e-07	SCZ
rs203889	AL022393.7	T/G	-0.51 ± 0.08	2.26e-10	3.19e-07	SCZ
rs203890	AL022393.7	T/C	-0.51 ± 0.08	2.26e-10	3.19e-07	SCZ
rs9357060	AL022393.7	C/G	-0.51 ± 0.08	2.26e-10	3.19e-07	SCZ
rs9468271	AL022393.7	A/G	-0.51 ± 0.08	2.26e-10	3.19e-07	SCZ
rs9380045	AL022393.7	A/G	-0.51 ± 0.08	2.26e-10	3.19e-07	SCZ
rs9348789	AL022393.7	C/T	-0.51 ± 0.08	2.26e-10	3.19e-07	SCZ
rs9468274	AL022393.7	G/T	-0.51 ± 0.08	2.26e-10	3.19e-07	SCZ
rs9468275	AL022393.7	G/T	-0.51 ± 0.08	2.26e-10	3.19e-07	SCZ
rs9468276	AL022393.7	A/C	-0.51 ± 0.08	2.26e-10	3.19e-07	SCZ
rs9468277	AL022393.7	C/A	-0.51 ± 0.08	2.26e-10	3.19e-07	SCZ
rs9468278	AL022393.7	C/T	-0.51 ± 0.08	2.26e-10	3.19e-07	SCZ
rs13218430	AL022393.7	T/C	-0.51 ± 0.08	2.26e-10	3.19e-07	SCZ
rs9380046	AL022393.7	T/C	-0.51 ± 0.08	2.26e-10	3.19e-07	SCZ
rs9393881	AL022393.7	C/G	-0.51 ± 0.08	2.26e-10	3.19e-07	SCZ
rs145018899	AC068039.4	G/A	-0.51 ± 0.08	2.28e-10	3.2e-07	SCZ
rs13210399	BTN3A2	G/A	0.15 ± 0.02	2.28e-10	3.21e-07	SCZ, CD
rs150082944	AL022393.7	T/A	-0.22 ± 0.03	2.41e-10	3.38e-07	SCZ
rs7748167	BTN3A2	A/C	0.13 ± 0.02	2.41e-10	3.38e-07	SCZ, CD
rs115003944	ZSCAN31	A/G	-0.11 ± 0.02	2.52e-10	3.53e-07	SCZ
rs11858836	CHRNA5	G/A	0.2 ± 0.03	2.55e-10	3.57e-07	SCZ
rs1225591	AL022393.7	G/A	-0.52 ± 0.08	2.6e-10	3.62e-07	SCZ
rs146237215	AL022393.7	T/C	-0.22 ± 0.03	2.64e-10	3.65e-07	SCZ
rs115663283	AL022393.7	C/T	-0.22 ± 0.03	2.64e-10	3.65e-07	SCZ
rs115167380	AL022393.7	T/C	-0.22 ± 0.03	2.64e-10	3.65e-07	SCZ
rs114385586	AL022393.7	A/G	-0.22 ± 0.03	2.64e-10	3.65e-07	SCZ
rs115375914	AL022393.7	T/C	-0.22 ± 0.03	2.64e-10	3.65e-07	SCZ
rs115111428	AL022393.7	T/C	-0.22 ± 0.03	2.64e-10	3.65e-07	SCZ
rs115861337	AL022393.7	G/A	-0.22 ± 0.03	2.64e-10	3.65e-07	SCZ
rs115750793	AL022393.7	T/C	-0.22 ± 0.03	2.64e-10	3.65e-07	SCZ
rs35902160	BTN3A2	C/G	0.15 ± 0.02	2.76e-10	3.8e-07	SCZ, CD
rs13197334	BTN3A2	G/C	0.15 ± 0.02	2.78e-10	3.82e-07	SCZ, CD
rs16891334	BTN3A2	T/C	0.15 ± 0.02	2.78e-10	3.82e-07	SCZ, CD
rs66790453	BTN3A2	C/T	0.15 ± 0.02	2.79e-10	3.83e-07	SCZ, CD
rs143365367	AL022393.7	A/G	-0.22 ± 0.03	2.79e-10	3.83e-07	SCZ
rs115743228	AL022393.7	A/G	-0.22 ± 0.03	2.95e-10	4.04e-07	SCZ
rs145471695	AL022393.7	C/T	-0.22 ± 0.03	2.96e-10	4.04e-07	SCZ
rs114496519	AL022393.7	T/C	-0.22 ± 0.03	2.97e-10	4.04e-07	SCZ
rs200481	AL022393.7	T/A	-0.33 ± 0.05	3e-10	4.04e-07	SCZ, BPD, CD
rs200482	AL022393.7	G/A	-0.33 ± 0.05	3e-10	4.04e-07	SCZ, BPD, CD
rs200483	AL022393.7	G/A	-0.33 ± 0.05	3e-10	4.04e-07	SCZ, BPD, CD
rs200484	AL022393.7	A/G	-0.33 ± 0.05	3e-10	4.04e-07	SCZ, BPD, CD
rs200485	AL022393.7	G/C	-0.33 ± 0.05	3e-10	4.04e-07	SCZ, BPD, CD
rs9368531	AL022393.7	G/C	-0.33 ± 0.05	3e-10	4.04e-07	SCZ, BPD, CD
rs370155	AL022393.7	T/G	-0.33 ± 0.05	3e-10	4.04e-07	SCZ, BPD, CD
rs401763	AL022393.7	T/C	-0.33 ± 0.05	3e-10	4.04e-07	SCZ, BPD, CD
rs390764	AL022393.7	C/T	-0.33 ± 0.05	3e-10	4.04e-07	SCZ, BPD, CD
rs401754	AL022393.7	T/A	-0.33 ± 0.05	3e-10	4.04e-07	SCZ, BPD, CD
rs2747054	AL022393.7	A/G	-0.33 ± 0.05	3e-10	4.04e-07	SCZ, BPD, CD
rs116624866	ZSCAN31	A/T	-0.11 ± 0.02	3.02e-10	4.07e-07	SCZ
rs200967	AL022393.7	A/G	-0.4 ± 0.06	3.03e-10	4.08e-07	SCZ
rs114801059	ZSCAN31	T/A	-0.11 ± 0.02	3.06e-10	4.11e-07	SCZ
rs115856117	AL022393.7	T/G	-0.22 ± 0.03	3.07e-10	4.12e-07	SCZ
rs114779878	AL022393.7	G/A	-0.22 ± 0.03	3.11e-10	4.17e-07	SCZ
rs1225715	AL022393.7	A/G	-0.5 ± 0.08	3.13e-10	4.18e-07	SCZ
rs1225618	AL022393.7	A/C	-0.5 ± 0.08	3.13e-10	4.18e-07	SCZ
rs116244607	AL022393.7	A/G	-0.33 ± 0.05	3.13e-10	4.18e-07	SCZ
rs147177844	AL022393.7	T/C	-0.22 ± 0.03	3.15e-10	4.2e-07	SCZ
rs4790071	SRR	A/G	-0.15 ± 0.02	3.25e-10	4.33e-07	SCZ
rs216176	SRR	C/G	-0.15 ± 0.02	3.26e-10	4.34e-07	SCZ
rs143656576	AL022393.7	T/A	-0.33 ± 0.05	3.41e-10	4.52e-07	SCZ
rs216197	SRR	G/A	-0.15 ± 0.02	3.43e-10	4.56e-07	SCZ
rs12941621	SRR	T/C	-0.15 ± 0.02	3.46e-10	4.58e-07	SCZ
rs8082546	SRR	A/G	-0.15 ± 0.02	3.47e-10	4.6e-07	SCZ
rs114207782	ZSCAN31	T/C	-0.11 ± 0.02	3.6e-10	4.76e-07	SCZ
rs115029550	ZSCAN31	G/A	-0.11 ± 0.02	3.64e-10	4.81e-07	SCZ
rs394752	SRR	A/C	-0.15 ± 0.02	3.65e-10	4.81e-07	SCZ
rs375245	SRR	A/G	-0.15 ± 0.02	3.65e-10	4.81e-07	SCZ
rs149935181	ZSCAN31	T/C	-0.11 ± 0.02	3.78e-10	4.93e-07	SCZ
rs114396475	ZSCAN31	C/T	-0.11 ± 0.02	3.82e-10	4.93e-07	SCZ
rs115097956	ZSCAN31	A/C	-0.11 ± 0.02	3.82e-10	4.93e-07	SCZ
rs115853715	ZSCAN31	T/A	-0.11 ± 0.02	3.82e-10	4.93e-07	SCZ
rs114199250	ZSCAN31	T/C	-0.11 ± 0.02	3.82e-10	4.93e-07	SCZ
rs114824107	ZSCAN31	C/T	-0.11 ± 0.02	3.82e-10	4.93e-07	SCZ
rs114594878	ZSCAN31	A/C	-0.11 ± 0.02	3.82e-10	4.93e-07	SCZ
rs116507134	ZSCAN31	C/G	-0.11 ± 0.02	3.82e-10	4.93e-07	SCZ
rs115929234	ZSCAN31	G/A	-0.11 ± 0.02	3.82e-10	4.93e-07	SCZ
rs114790201	ZSCAN31	T/C	-0.11 ± 0.02	3.82e-10	4.93e-07	SCZ
rs115846322	ZSCAN31	G/T	-0.11 ± 0.02	3.82e-10	4.93e-07	SCZ
rs114817676	ZSCAN31	A/T	-0.11 ± 0.02	3.82e-10	4.93e-07	SCZ
rs116784856	ZSCAN31	T/C	-0.11 ± 0.02	3.82e-10	4.93e-07	SCZ
rs116088038	ZSCAN31	A/G	-0.11 ± 0.02	3.82e-10	4.93e-07	SCZ
rs116084777	ZSCAN31	C/T	-0.11 ± 0.02	3.82e-10	4.93e-07	SCZ
rs114251153	ZSCAN31	G/A	-0.11 ± 0.02	3.82e-10	4.93e-07	SCZ
rs4785709	GAS8	G/A	0.08 ± 0.01	3.87e-10	4.99e-07	BPD, CD
rs147966026	ZSCAN31	C/T	-0.11 ± 0.02	3.94e-10	5.06e-07	SCZ
rs115538842	ZSCAN31	A/C	-0.11 ± 0.02	3.94e-10	5.06e-07	SCZ
rs7223296	SRR	G/C	-0.15 ± 0.02	3.98e-10	5.06e-07	SCZ
rs9533774	SMIM2-AS1	A/G	-0.29 ± 0.05	3.99e-10	5.06e-07	CD
rs116575694	ZSCAN31	C/T	-0.11 ± 0.02	3.99e-10	5.06e-07	SCZ
rs12949991	SRR	A/G	-0.15 ± 0.02	4.01e-10	5.06e-07	SCZ
rs116163261	ZSCAN31	G/C	-0.11 ± 0.02	4.01e-10	5.06e-07	SCZ
rs6502154	SRR	A/G	-0.15 ± 0.02	4.01e-10	5.06e-07	SCZ
rs116503245	ZSCAN31	A/G	-0.11 ± 0.02	4.02e-10	5.06e-07	SCZ
rs114099441	ZSCAN31	T/A	-0.11 ± 0.02	4.04e-10	5.06e-07	SCZ
rs115977195	ZSCAN31	T/C	-0.11 ± 0.02	4.04e-10	5.06e-07	SCZ
rs114710728	ZSCAN31	G/A	-0.11 ± 0.02	4.05e-10	5.06e-07	SCZ
rs115494145	ZSCAN31	C/T	-0.11 ± 0.02	4.05e-10	5.06e-07	SCZ
rs116199085	ZSCAN31	A/G	-0.11 ± 0.02	4.05e-10	5.06e-07	SCZ
rs114887341	ZSCAN31	T/G	-0.11 ± 0.02	4.05e-10	5.06e-07	SCZ
rs116626720	ZSCAN31	A/G	-0.11 ± 0.02	4.05e-10	5.06e-07	SCZ
rs115311840	ZSCAN31	A/G	-0.11 ± 0.02	4.05e-10	5.06e-07	SCZ
rs115483640	ZSCAN31	C/T	-0.11 ± 0.02	4.05e-10	5.06e-07	SCZ
rs114139567	ZSCAN31	A/G	-0.11 ± 0.02	4.05e-10	5.06e-07	SCZ
rs116306888	ZSCAN31	A/G	-0.11 ± 0.02	4.05e-10	5.06e-07	SCZ
rs115438412	ZSCAN31	C/G	-0.11 ± 0.02	4.05e-10	5.06e-07	SCZ
rs116528674	ZSCAN31	C/G	-0.11 ± 0.02	4.05e-10	5.06e-07	SCZ
rs114296799	ZSCAN31	C/T	-0.11 ± 0.02	4.05e-10	5.06e-07	SCZ
rs216222	SRR	A/T	-0.15 ± 0.02	4.06e-10	5.06e-07	SCZ
rs115921271	ZSCAN31	A/G	-0.11 ± 0.02	4.06e-10	5.06e-07	SCZ
rs8074850	SRR	C/A	-0.15 ± 0.02	4.06e-10	5.06e-07	SCZ
rs7080612	MASTL	G/T	0.16 ± 0.03	4.07e-10	5.06e-07	SCZ
rs11078018	SRR	A/G	-0.15 ± 0.02	4.08e-10	5.06e-07	SCZ
rs7405464	SRR	G/C	-0.15 ± 0.02	4.1e-10	5.06e-07	SCZ
rs116414029	ZSCAN31	T/A	-0.11 ± 0.02	4.12e-10	5.06e-07	SCZ
rs200949	AL022393.7	A/G	-0.33 ± 0.05	4.12e-10	5.06e-07	SCZ, BPD, CD
rs7213232	SRR	A/G	-0.15 ± 0.02	4.13e-10	5.06e-07	SCZ
rs11872068	SRR	G/A	-0.15 ± 0.02	4.14e-10	5.06e-07	SCZ
rs12450354	SRR	T/C	-0.15 ± 0.02	4.15e-10	5.06e-07	SCZ
rs12453323	SRR	C/T	-0.15 ± 0.02	4.15e-10	5.06e-07	SCZ
rs11869805	SRR	A/G	-0.15 ± 0.02	4.15e-10	5.06e-07	SCZ
rs8065650	SRR	C/T	-0.15 ± 0.02	4.15e-10	5.06e-07	SCZ
rs8066372	SRR	A/G	-0.15 ± 0.02	4.15e-10	5.06e-07	SCZ
rs7406247	SRR	A/G	-0.15 ± 0.02	4.15e-10	5.06e-07	SCZ
rs9909895	SRR	G/A	-0.15 ± 0.02	4.15e-10	5.06e-07	SCZ
rs422632	SRR	A/G	-0.15 ± 0.02	4.15e-10	5.06e-07	SCZ
rs12938295	SRR	G/A	-0.15 ± 0.02	4.15e-10	5.06e-07	SCZ
rs4790322	SRR	G/A	-0.15 ± 0.02	4.15e-10	5.06e-07	SCZ
rs11078019	SRR	G/A	-0.15 ± 0.02	4.15e-10	5.06e-07	SCZ
rs9905529	SRR	T/C	-0.15 ± 0.02	4.16e-10	5.06e-07	SCZ
rs6502155	SRR	A/G	-0.15 ± 0.02	4.16e-10	5.06e-07	SCZ
rs216217	SRR	A/G	-0.15 ± 0.02	4.16e-10	5.06e-07	SCZ
rs12950555	SRR	G/C	-0.15 ± 0.02	4.16e-10	5.06e-07	SCZ
rs9899193	SRR	A/G	-0.15 ± 0.02	4.16e-10	5.06e-07	SCZ
rs10852932	SRR	G/T	-0.15 ± 0.02	4.16e-10	5.06e-07	SCZ
rs216223	SRR	T/C	-0.15 ± 0.02	4.17e-10	5.06e-07	SCZ
rs8077545	SRR	A/G	-0.15 ± 0.02	4.18e-10	5.07e-07	SCZ
rs149878	AL022393.7	T/G	-0.44 ± 0.07	4.18e-10	5.07e-07	SCZ
rs150876440	ZSCAN31	C/T	-0.11 ± 0.02	4.19e-10	5.08e-07	SCZ
rs9939893	GAS8	G/C	0.09 ± 0.01	4.21e-10	5.09e-07	CD
rs185177	CTC-228N24.3	G/A	0.12 ± 0.02	4.26e-10	5.14e-07	BPD
rs36693	CTC-228N24.3	C/T	0.12 ± 0.02	4.26e-10	5.14e-07	BPD
rs251386	CTC-228N24.3	G/A	0.12 ± 0.02	4.27e-10	5.15e-07	BPD
rs36705	CTC-228N24.3	G/A	0.12 ± 0.02	4.29e-10	5.17e-07	BPD
rs216191	SRR	T/C	-0.15 ± 0.02	4.31e-10	5.18e-07	SCZ
rs251213	CTC-228N24.3	T/C	0.12 ± 0.02	4.31e-10	5.18e-07	BPD
rs1704190	TYW5	A/G	0.1 ± 0.02	4.32e-10	5.18e-07	SCZ
rs36697	CTC-228N24.3	G/A	0.12 ± 0.02	4.33e-10	5.18e-07	BPD
rs12914385	CHRNA5	C/T	0.14 ± 0.02	4.33e-10	5.18e-07	SCZ
rs36698	CTC-228N24.3	A/T	0.12 ± 0.02	4.33e-10	5.18e-07	BPD
rs4790072	SRR	A/G	-0.15 ± 0.02	4.38e-10	5.2e-07	SCZ
rs4790321	SRR	C/T	-0.15 ± 0.02	4.38e-10	5.2e-07	SCZ
rs216183	SRR	G/A	-0.15 ± 0.02	4.38e-10	5.2e-07	SCZ
rs281780	TYW5	C/G	0.1 ± 0.02	4.38e-10	5.2e-07	SCZ
rs11657644	SRR	G/C	-0.15 ± 0.02	4.39e-10	5.2e-07	SCZ
rs9897772	SRR	C/A	-0.15 ± 0.02	4.39e-10	5.2e-07	SCZ
rs216178	SRR	C/T	-0.15 ± 0.02	4.39e-10	5.2e-07	SCZ
rs1122645	SRR	A/G	-0.15 ± 0.02	4.4e-10	5.2e-07	SCZ
rs216179	SRR	A/T	-0.15 ± 0.02	4.4e-10	5.2e-07	SCZ
rs146219985	AL022393.7	T/G	-0.33 ± 0.05	4.46e-10	5.27e-07	SCZ
rs152906	CTC-228N24.3	C/T	0.12 ± 0.02	4.48e-10	5.3e-07	BPD
rs181850	CTC-228N24.3	C/T	0.12 ± 0.02	4.51e-10	5.32e-07	BPD
rs11078024	SRR	C/T	-0.15 ± 0.02	4.57e-10	5.39e-07	SCZ
rs36702	CTC-228N24.3	A/T	0.12 ± 0.02	4.59e-10	5.39e-07	BPD
rs441750	SRR	C/T	-0.15 ± 0.02	4.59e-10	5.39e-07	SCZ
rs404392	SRR	A/G	-0.15 ± 0.02	4.59e-10	5.39e-07	SCZ
rs452363	SRR	C/T	-0.15 ± 0.02	4.6e-10	5.39e-07	SCZ
rs403553	SRR	A/G	-0.15 ± 0.02	4.6e-10	5.39e-07	SCZ
rs432200	SRR	G/A	-0.15 ± 0.02	4.61e-10	5.39e-07	SCZ
rs4790325	SRR	C/T	-0.15 ± 0.02	4.61e-10	5.39e-07	SCZ
rs138209465	AL022393.7	C/T	-0.33 ± 0.05	4.61e-10	5.39e-07	SCZ
rs1675698	SRR	C/A	-0.15 ± 0.02	4.61e-10	5.39e-07	SCZ
rs216206	SRR	T/C	-0.15 ± 0.02	4.65e-10	5.41e-07	SCZ
rs216204	SRR	A/G	-0.15 ± 0.02	4.66e-10	5.41e-07	SCZ
rs170045	SRR	G/A	-0.15 ± 0.02	4.66e-10	5.41e-07	SCZ
rs216202	SRR	C/T	-0.15 ± 0.02	4.66e-10	5.41e-07	SCZ
rs170044	SRR	C/G	-0.15 ± 0.02	4.66e-10	5.41e-07	SCZ
rs177567	SRR	T/C	-0.15 ± 0.02	4.66e-10	5.41e-07	SCZ
rs114916134	ZSCAN31	G/A	-0.11 ± 0.02	4.71e-10	5.45e-07	SCZ
rs116778350	ZSCAN31	G/A	-0.11 ± 0.02	4.86e-10	5.57e-07	SCZ
rs115793061	ZSCAN31	T/C	-0.11 ± 0.02	4.86e-10	5.57e-07	SCZ
rs116081989	ZSCAN31	G/A	-0.11 ± 0.02	4.86e-10	5.57e-07	SCZ
rs116779589	ZSCAN31	A/G	-0.11 ± 0.02	4.86e-10	5.57e-07	SCZ
rs114074342	ZSCAN31	C/T	-0.11 ± 0.02	4.86e-10	5.57e-07	SCZ
rs114882148	ZSCAN31	A/C	-0.11 ± 0.02	4.86e-10	5.57e-07	SCZ
rs115704026	ZSCAN31	C/T	-0.11 ± 0.02	4.86e-10	5.57e-07	SCZ
rs116103518	ZSCAN31	A/C	-0.11 ± 0.02	4.86e-10	5.57e-07	SCZ
rs114134183	ZSCAN31	T/C	-0.11 ± 0.02	4.86e-10	5.57e-07	SCZ
rs115296605	AL022393.7	G/A	-0.21 ± 0.03	4.89e-10	5.6e-07	SCZ
rs114215827	ZSCAN31	C/A	-0.11 ± 0.02	4.92e-10	5.63e-07	SCZ
rs115216002	AL022393.7	A/G	-0.21 ± 0.03	4.95e-10	5.66e-07	SCZ
rs518425	CHRNA5	A/G	0.15 ± 0.02	4.98e-10	5.69e-07	SCZ
rs12943566	SRR	G/A	-0.15 ± 0.02	5.08e-10	5.8e-07	SCZ
rs216219	SRR	C/T	-0.15 ± 0.02	5.14e-10	5.86e-07	SCZ
rs156735	ZSCAN31	A/G	-0.16 ± 0.03	5.25e-10	5.98e-07	SCZ
rs200501	AL022393.7	C/T	-0.33 ± 0.05	5.31e-10	6.04e-07	SCZ, BPD, CD
rs216218	SRR	G/A	-0.15 ± 0.02	5.47e-10	6.21e-07	SCZ
rs149963	ZSCAN31	G/A	-0.18 ± 0.03	5.47e-10	6.21e-07	SCZ
rs115843558	ZSCAN31	G/A	-0.11 ± 0.02	5.5e-10	6.23e-07	SCZ
rs114885790	ZSCAN31	T/C	-0.11 ± 0.02	5.5e-10	6.23e-07	SCZ
rs1985099	AL022393.7	A/G	-0.36 ± 0.06	5.51e-10	6.23e-07	SCZ, CD
rs147243508	ZSCAN31	C/G	-0.11 ± 0.02	5.53e-10	6.23e-07	SCZ
rs114354338	ZSCAN31	T/G	-0.11 ± 0.02	5.53e-10	6.23e-07	SCZ
rs115844119	ZSCAN31	C/T	-0.11 ± 0.02	5.54e-10	6.23e-07	SCZ
rs7759217	AL022393.7	A/G	-0.37 ± 0.06	5.55e-10	6.23e-07	SCZ, CD
rs9366702	AL022393.7	T/C	-0.37 ± 0.06	5.55e-10	6.23e-07	SCZ, CD
rs9368530	AL022393.7	A/G	-0.37 ± 0.06	5.55e-10	6.23e-07	SCZ, CD
rs742046	AL022393.7	T/C	-0.37 ± 0.06	5.55e-10	6.23e-07	SCZ, CD
rs216220	SRR	T/G	-0.15 ± 0.02	5.57e-10	6.25e-07	SCZ
rs281791	TYW5	A/G	0.1 ± 0.02	5.66e-10	6.34e-07	SCZ
rs251387	CTC-228N24.3	C/T	0.12 ± 0.02	5.83e-10	6.53e-07	BPD
rs143141758	AL022393.7	T/C	-0.22 ± 0.03	5.84e-10	6.53e-07	SCZ
rs9468223	AL022393.7	C/T	-0.37 ± 0.06	5.86e-10	6.55e-07	SCZ, CD
rs16891235	BTN3A2	T/C	0.14 ± 0.02	5.98e-10	6.66e-07	SCZ, CD
rs3734528	BTN3A2	A/G	0.14 ± 0.02	5.98e-10	6.66e-07	SCZ, CD
rs35249036	BTN3A2	C/G	0.14 ± 0.02	5.98e-10	6.66e-07	SCZ, CD
rs10484433	BTN3A2	C/A	0.14 ± 0.02	5.98e-10	6.66e-07	SCZ, CD
rs133351	WBP2NL	G/T	-0.14 ± 0.02	6.29e-10	7e-07	SCZ
rs114984346	ZSCAN31	T/C	-0.11 ± 0.02	6.34e-10	7.04e-07	SCZ
rs7565480	TYW5	G/A	0.11 ± 0.02	6.37e-10	7.07e-07	SCZ
rs6414157	TYW5	T/C	0.11 ± 0.02	6.38e-10	7.07e-07	SCZ
rs9893527	SRR	A/C	-0.15 ± 0.02	6.41e-10	7.09e-07	SCZ
rs2179094	AL022393.7	T/C	-0.36 ± 0.06	6.5e-10	7.19e-07	SCZ, CD
rs114125970	AL022393.7	G/A	-0.28 ± 0.05	6.51e-10	7.19e-07	SCZ
rs4713121	AL022393.7	T/C	-0.43 ± 0.07	6.63e-10	7.31e-07	SCZ, CD
rs4711163	AL022393.7	G/A	-0.43 ± 0.07	6.64e-10	7.32e-07	SCZ, CD
rs145581444	ZSCAN31	T/C	-0.11 ± 0.02	6.65e-10	7.33e-07	SCZ
rs1892251	BTN3A2	C/T	0.14 ± 0.02	6.72e-10	7.38e-07	SCZ, CD
rs1937126	BTN3A2	C/G	0.14 ± 0.02	6.72e-10	7.38e-07	SCZ, CD
rs6910549	BTN3A2	G/A	0.14 ± 0.02	6.72e-10	7.38e-07	SCZ, CD
rs1984664	SRR	A/C	-0.15 ± 0.02	6.74e-10	7.39e-07	SCZ
rs134882	WBP2NL	T/C	-0.14 ± 0.02	6.85e-10	7.5e-07	SCZ
rs778603	PCDHA10	G/A	0.26 ± 0.04	6.85e-10	7.5e-07	SCZ
rs4712972	BTN3A2	G/A	0.11 ± 0.02	6.99e-10	7.65e-07	SCZ, CD
rs114273723	ZSCAN31	T/C	-0.11 ± 0.02	7.05e-10	7.7e-07	SCZ
rs35402046	BTN3A2	G/A	0.15 ± 0.02	7.06e-10	7.7e-07	SCZ, CD
rs281764	TYW5	A/G	0.1 ± 0.02	7.12e-10	7.76e-07	SCZ
rs1704191	TYW5	A/C	0.1 ± 0.02	7.12e-10	7.76e-07	SCZ
rs116613998	ZSCAN31	T/C	-0.11 ± 0.02	7.16e-10	7.79e-07	SCZ
rs9380058	AL022393.7	T/C	-0.51 ± 0.08	7.18e-10	7.8e-07	SCZ
rs148181548	ZSCAN31	T/C	-0.11 ± 0.02	7.23e-10	7.85e-07	SCZ
rs36706	CTC-228N24.3	A/C	0.12 ± 0.02	7.29e-10	7.91e-07	BPD
rs281787	TYW5	G/A	0.1 ± 0.02	7.47e-10	8.09e-07	SCZ
rs281767	TYW5	A/C	0.1 ± 0.02	7.47e-10	8.09e-07	SCZ
rs115102648	ZSCAN31	A/G	-0.11 ± 0.02	7.88e-10	8.49e-07	SCZ
rs116611975	ZSCAN31	A/G	-0.11 ± 0.02	7.88e-10	8.49e-07	SCZ
rs116134148	ZSCAN31	A/G	-0.11 ± 0.02	7.88e-10	8.49e-07	SCZ
rs116639502	ZSCAN31	G/A	-0.11 ± 0.02	7.88e-10	8.49e-07	SCZ
rs9357045	AL022393.7	G/A	-0.33 ± 0.05	8e-10	8.62e-07	SCZ, BPD, CD
rs5758645	WBP2NL	T/G	-0.15 ± 0.02	8.01e-10	8.62e-07	SCZ
rs5751250	WBP2NL	T/G	-0.14 ± 0.02	8.03e-10	8.63e-07	SCZ
rs116303336	ZSCAN31	T/C	-0.11 ± 0.02	8.15e-10	8.74e-07	SCZ
rs34277770	WBP2NL	A/G	-0.15 ± 0.02	8.15e-10	8.74e-07	SCZ
rs564585	CHRNA5	A/G	0.15 ± 0.02	8.31e-10	8.9e-07	SCZ
rs9461406	AL022393.7	T/C	-0.43 ± 0.07	8.59e-10	9.18e-07	SCZ, CD
rs9468217	AL022393.7	G/A	-0.43 ± 0.07	8.59e-10	9.18e-07	SCZ, CD
rs9295746	AL022393.7	T/C	-0.43 ± 0.07	8.59e-10	9.18e-07	SCZ, CD
rs35875412	AL022393.7	C/T	-0.29 ± 0.05	8.61e-10	9.18e-07	SCZ, BPD, CD
rs1318653	CD46	T/C	0.22 ± 0.04	8.63e-10	9.2e-07	SCZ
rs801174	PCDHA10	C/T	-0.27 ± 0.04	8.65e-10	9.21e-07	SCZ
rs2563293	PCDHA10	T/C	-0.27 ± 0.04	8.68e-10	9.24e-07	SCZ
rs5758670	WBP2NL	T/C	-0.14 ± 0.02	8.71e-10	9.26e-07	SCZ
rs2563334	PCDHA10	C/G	-0.27 ± 0.04	8.77e-10	9.31e-07	SCZ
rs4912597	PCDHA10	C/G	-0.27 ± 0.04	8.77e-10	9.31e-07	SCZ
rs12941836	SRR	G/C	-0.15 ± 0.02	8.8e-10	9.33e-07	SCZ
rs10854749	WBP2NL	G/T	-0.15 ± 0.02	9.28e-10	9.83e-07	SCZ
rs200997	AL022393.7	G/A	-0.37 ± 0.06	9.68e-10	1.02e-06	SCZ
rs203772	TYW5	G/A	0.11 ± 0.02	9.91e-10	1.04e-06	SCZ
rs251216	CTC-228N24.3	G/A	0.13 ± 0.02	9.91e-10	1.04e-06	BPD
rs140568909	ZSCAN31	T/C	-0.1 ± 0.02	9.91e-10	1.04e-06	SCZ
rs203770	TYW5	T/C	0.11 ± 0.02	9.93e-10	1.05e-06	SCZ
rs203771	TYW5	G/A	0.11 ± 0.02	9.98e-10	1.05e-06	SCZ
rs116246187	AL022393.7	T/G	-0.22 ± 0.04	1e-09	1.05e-06	SCZ
rs13201294	AL022393.7	A/T	-0.34 ± 0.06	1.04e-09	1.09e-06	SCZ, BPD, CD
rs9348774	AL022393.7	C/T	-0.31 ± 0.05	1.06e-09	1.11e-06	SCZ, BPD, CD
rs9295740	AL022393.7	G/A	-0.31 ± 0.05	1.06e-09	1.11e-06	SCZ, BPD, CD
rs251214	CTC-228N24.3	T/C	0.12 ± 0.02	1.06e-09	1.11e-06	BPD
rs36700	CTC-228N24.3	G/A	0.12 ± 0.02	1.06e-09	1.11e-06	BPD
rs5758659	WBP2NL	C/T	-0.14 ± 0.02	1.07e-09	1.12e-06	SCZ
rs5758660	WBP2NL	C/A	-0.14 ± 0.02	1.07e-09	1.12e-06	SCZ
rs1878874	RP11-275H4.1	A/T	-0.19 ± 0.03	1.07e-09	1.12e-06	SCZ
rs115499566	ZSCAN31	C/G	-0.1 ± 0.02	1.09e-09	1.14e-06	SCZ
rs115301629	ZSCAN31	A/G	-0.11 ± 0.02	1.11e-09	1.16e-06	SCZ
rs12174753	AL022393.7	C/G	-0.52 ± 0.09	1.12e-09	1.16e-06	SCZ
rs11861084	GAS8	C/A	0.08 ± 0.01	1.13e-09	1.17e-06	BPD, CD
rs115271142	ZSCAN31	T/C	-0.1 ± 0.02	1.13e-09	1.17e-06	SCZ
rs2413684	WBP2NL	C/T	-0.15 ± 0.02	1.14e-09	1.18e-06	SCZ
rs216180	SRR	G/C	-0.14 ± 0.02	1.14e-09	1.18e-06	SCZ
rs1225598	AL022393.7	T/G	-0.52 ± 0.09	1.14e-09	1.18e-06	SCZ
rs40527	CTC-228N24.3	G/T	0.12 ± 0.02	1.15e-09	1.19e-06	BPD
rs1504550	CHRNA5	A/G	0.21 ± 0.03	1.15e-09	1.19e-06	SCZ
rs2116981	AL022393.7	T/G	-0.53 ± 0.09	1.16e-09	1.19e-06	SCZ
rs2899355	WBP2NL	T/C	-0.15 ± 0.02	1.17e-09	1.21e-06	SCZ
rs2893929	AL022393.7	A/T	-0.42 ± 0.07	1.18e-09	1.22e-06	SCZ, CD
rs11642136	GAS8	C/T	0.08 ± 0.01	1.19e-09	1.22e-06	BPD, CD
rs68149500	BTN3A2	C/T	0.14 ± 0.02	1.19e-09	1.23e-06	SCZ, CD
rs2077155	GAS8	G/A	0.08 ± 0.01	1.22e-09	1.25e-06	BPD, CD
rs3106091	TYW5	C/T	0.11 ± 0.02	1.23e-09	1.27e-06	SCZ
rs134873	WBP2NL	T/G	-0.14 ± 0.02	1.24e-09	1.27e-06	SCZ
rs13202371	BTN3A2	A/G	0.15 ± 0.02	1.25e-09	1.27e-06	SCZ, CD
rs13192713	BTN3A2	C/A	0.15 ± 0.02	1.25e-09	1.27e-06	SCZ, CD
rs13193424	BTN3A2	G/C	0.15 ± 0.02	1.25e-09	1.27e-06	SCZ, CD
rs35778245	BTN3A2	G/A	0.15 ± 0.02	1.25e-09	1.27e-06	SCZ, CD
rs2051539	BTN3A2	G/C	0.15 ± 0.02	1.25e-09	1.27e-06	SCZ, CD
rs72832596	BTN3A2	C/A	0.15 ± 0.02	1.25e-09	1.27e-06	SCZ, CD
rs11645893	GAS8	G/C	0.08 ± 0.01	1.25e-09	1.27e-06	BPD, CD
rs115285201	AL022393.7	G/T	-0.34 ± 0.06	1.26e-09	1.28e-06	SCZ
rs364584	SRR	A/C	-0.15 ± 0.03	1.27e-09	1.29e-06	SCZ
rs9468220	AL022393.7	C/T	-0.42 ± 0.07	1.28e-09	1.3e-06	SCZ, CD
rs7756968	AL022393.7	C/G	-0.42 ± 0.07	1.28e-09	1.3e-06	SCZ, CD
rs2893928	AL022393.7	C/A	-0.42 ± 0.07	1.28e-09	1.3e-06	SCZ, CD
rs4140646	AL022393.7	G/A	-0.42 ± 0.07	1.28e-09	1.3e-06	SCZ, CD
rs2893930	AL022393.7	T/C	-0.42 ± 0.07	1.28e-09	1.3e-06	SCZ, CD
rs742047	AL022393.7	A/G	-0.42 ± 0.07	1.28e-09	1.3e-06	SCZ, CD
rs17484524	CHRNA5	A/G	0.21 ± 0.03	1.29e-09	1.3e-06	SCZ
rs760587	AL022393.7	C/A	-0.42 ± 0.07	1.29e-09	1.3e-06	SCZ, CD
rs1150696	AL022393.7	G/C	-0.5 ± 0.08	1.29e-09	1.3e-06	SCZ
rs36078605	AL022393.7	A/C	-0.52 ± 0.09	1.31e-09	1.32e-06	SCZ
rs143786152	ZSCAN31	G/A	-0.1 ± 0.02	1.34e-09	1.34e-06	SCZ
rs115080246	AL022393.7	A/T	-0.34 ± 0.06	1.34e-09	1.34e-06	SCZ
rs116283706	AL022393.7	T/C	-0.34 ± 0.06	1.34e-09	1.34e-06	SCZ
rs114180101	AL022393.7	T/A	-0.34 ± 0.06	1.34e-09	1.34e-06	SCZ
rs114906496	AL022393.7	C/T	-0.34 ± 0.06	1.34e-09	1.34e-06	SCZ
rs116595590	AL022393.7	T/C	-0.34 ± 0.06	1.34e-09	1.34e-06	SCZ
rs116268789	ZSCAN31	A/G	-0.1 ± 0.02	1.34e-09	1.34e-06	SCZ
rs115288977	ZSCAN31	A/T	-0.1 ± 0.02	1.34e-09	1.34e-06	SCZ
rs148866241	AL022393.7	G/A	-0.34 ± 0.06	1.38e-09	1.38e-06	SCZ
rs216200	SRR	T/C	-0.14 ± 0.02	1.4e-09	1.39e-06	SCZ
rs216189	SRR	A/G	-0.14 ± 0.02	1.4e-09	1.39e-06	SCZ
rs61821293	CD46	T/G	0.22 ± 0.04	1.42e-09	1.42e-06	SCZ
rs749240	SRR	C/T	-0.14 ± 0.02	1.44e-09	1.43e-06	SCZ
rs114926307	ZSCAN31	T/A	-0.1 ± 0.02	1.44e-09	1.43e-06	SCZ
rs11076629	GAS8	C/T	0.08 ± 0.01	1.44e-09	1.43e-06	BPD, CD
rs116151892	ZSCAN31	T/C	-0.1 ± 0.02	1.44e-09	1.43e-06	SCZ
rs115219505	ZSCAN31	A/G	-0.1 ± 0.02	1.44e-09	1.43e-06	SCZ
rs116344503	ZSCAN31	G/A	-0.1 ± 0.02	1.44e-09	1.43e-06	SCZ
rs55988292	CHRNA5	A/G	0.21 ± 0.03	1.46e-09	1.45e-06	SCZ
rs149445347	AL022393.7	A/C	-0.34 ± 0.06	1.46e-09	1.45e-06	SCZ
rs150525686	AL022393.7	T/C	-0.34 ± 0.06	1.47e-09	1.45e-06	SCZ
rs9468225	AL022393.7	T/G	-0.4 ± 0.07	1.47e-09	1.45e-06	SCZ, CD
rs12491598	RSRC1	C/A	0.11 ± 0.02	1.51e-09	1.48e-06	MDD
rs60115373	PCDHA10	A/G	-0.27 ± 0.04	1.51e-09	1.49e-06	SCZ
rs55935450	CD46	T/A	0.22 ± 0.04	1.52e-09	1.49e-06	SCZ
rs216190	SRR	T/C	-0.14 ± 0.02	1.53e-09	1.5e-06	SCZ
rs17484235	CHRNA5	C/G	0.21 ± 0.03	1.54e-09	1.51e-06	SCZ
rs148074063	AL022393.7	C/T	-0.21 ± 0.03	1.54e-09	1.51e-06	SCZ
rs251389	CTC-228N24.3	C/A	0.13 ± 0.02	1.55e-09	1.52e-06	BPD
rs5751255	WBP2NL	C/T	-0.14 ± 0.02	1.56e-09	1.53e-06	SCZ
rs134877	WBP2NL	C/T	-0.14 ± 0.02	1.57e-09	1.53e-06	SCZ
rs134879	WBP2NL	A/C	-0.14 ± 0.02	1.57e-09	1.53e-06	SCZ
rs11118668	CD46	C/T	0.22 ± 0.04	1.58e-09	1.54e-06	SCZ
rs73154326	RSRC1	A/G	0.11 ± 0.02	1.59e-09	1.54e-06	MDD
rs11708784	RSRC1	T/C	0.11 ± 0.02	1.59e-09	1.54e-06	MDD
rs17628958	RSRC1	G/C	0.11 ± 0.02	1.59e-09	1.54e-06	MDD
rs17628988	RSRC1	A/G	0.11 ± 0.02	1.59e-09	1.54e-06	MDD
rs73154329	RSRC1	G/A	0.11 ± 0.02	1.59e-09	1.54e-06	MDD
rs16829104	RSRC1	G/A	0.11 ± 0.02	1.59e-09	1.54e-06	MDD
rs73154331	RSRC1	A/G	0.11 ± 0.02	1.59e-09	1.54e-06	MDD
rs4680444	RSRC1	A/G	0.11 ± 0.02	1.59e-09	1.54e-06	MDD
rs578776	CHRNA5	G/A	0.15 ± 0.02	1.6e-09	1.54e-06	SCZ
rs134869	WBP2NL	G/A	-0.14 ± 0.02	1.6e-09	1.55e-06	SCZ
rs5758677	WBP2NL	A/C	-0.14 ± 0.02	1.61e-09	1.55e-06	SCZ
rs832190	AC136289.1	T/C	-0.1 ± 0.02	1.65e-09	1.55e-06	SCZ
rs13211701	AL022393.7	T/C	-0.36 ± 0.06	1.66e-09	1.55e-06	SCZ, CD
rs9379831	HIST1H3E	C/A	-0.19 ± 0.03	1.66e-09	1.55e-06	SCZ
rs6915987	ZSCAN31	A/G	-0.12 ± 0.02	1.66e-09	1.55e-06	SCZ
rs114053911	ZSCAN31	A/G	-0.1 ± 0.02	1.68e-09	1.55e-06	SCZ
rs9348772	ZSCAN31	G/T	-0.12 ± 0.02	1.68e-09	1.55e-06	SCZ
rs1150689	AL022393.7	T/C	-0.53 ± 0.09	1.68e-09	1.55e-06	SCZ
rs1225599	AL022393.7	C/T	-0.53 ± 0.09	1.68e-09	1.55e-06	SCZ
rs1233705	AL022393.7	C/G	-0.53 ± 0.09	1.68e-09	1.55e-06	SCZ
rs1233704	AL022393.7	C/T	-0.53 ± 0.09	1.68e-09	1.55e-06	SCZ
rs1233701	AL022393.7	C/G	-0.53 ± 0.09	1.68e-09	1.55e-06	SCZ
rs1233699	AL022393.7	T/A	-0.53 ± 0.09	1.68e-09	1.55e-06	SCZ
rs1233697	AL022393.7	G/A	-0.53 ± 0.09	1.68e-09	1.55e-06	SCZ
rs1233707	AL022393.7	G/A	-0.53 ± 0.09	1.68e-09	1.55e-06	SCZ
rs1237875	AL022393.7	C/T	-0.53 ± 0.09	1.68e-09	1.55e-06	SCZ
rs1150692	AL022393.7	A/G	-0.53 ± 0.09	1.68e-09	1.55e-06	SCZ
rs1225596	AL022393.7	T/C	-0.53 ± 0.09	1.68e-09	1.55e-06	SCZ
rs71559082	AL022393.7	C/T	-0.29 ± 0.05	1.7e-09	1.55e-06	SCZ, CD
rs16901847	AL022393.7	G/A	-0.29 ± 0.05	1.7e-09	1.55e-06	SCZ, CD
rs7765989	AL022393.7	T/C	-0.29 ± 0.05	1.7e-09	1.55e-06	SCZ, CD
rs16894116	AL022393.7	G/T	-0.29 ± 0.05	1.71e-09	1.55e-06	SCZ, CD
rs4713135	AL022393.7	G/A	-0.52 ± 0.09	1.71e-09	1.55e-06	SCZ
rs9368552	AL022393.7	A/G	-0.52 ± 0.09	1.71e-09	1.55e-06	SCZ
rs145806375	AL022393.7	G/T	-0.52 ± 0.09	1.71e-09	1.55e-06	SCZ
rs9380047	AL022393.7	G/T	-0.52 ± 0.09	1.71e-09	1.55e-06	SCZ
rs7755442	AL022393.7	T/C	-0.52 ± 0.09	1.71e-09	1.55e-06	SCZ
rs55747925	AL022393.7	T/C	-0.52 ± 0.09	1.71e-09	1.55e-06	SCZ
rs56310871	AL022393.7	A/G	-0.52 ± 0.09	1.71e-09	1.55e-06	SCZ
rs9393884	AL022393.7	A/G	-0.52 ± 0.09	1.71e-09	1.55e-06	SCZ
rs9380049	AL022393.7	A/G	-0.52 ± 0.09	1.71e-09	1.55e-06	SCZ
rs9380050	AL022393.7	A/G	-0.52 ± 0.09	1.71e-09	1.55e-06	SCZ
rs9393885	AL022393.7	A/T	-0.52 ± 0.09	1.71e-09	1.55e-06	SCZ
rs9393886	AL022393.7	T/G	-0.52 ± 0.09	1.71e-09	1.55e-06	SCZ
rs9368549	AL022393.7	T/A	-0.52 ± 0.09	1.71e-09	1.55e-06	SCZ
rs56364346	AL022393.7	T/G	-0.52 ± 0.09	1.71e-09	1.55e-06	SCZ
rs9357061	AL022393.7	A/G	-0.52 ± 0.09	1.71e-09	1.55e-06	SCZ
rs9368550	AL022393.7	T/A	-0.52 ± 0.09	1.71e-09	1.55e-06	SCZ
rs2295594	AL022393.7	G/A	-0.52 ± 0.09	1.71e-09	1.55e-06	SCZ
rs9357062	AL022393.7	G/A	-0.52 ± 0.09	1.71e-09	1.55e-06	SCZ
rs16893666	AL022393.7	T/C	-0.52 ± 0.09	1.71e-09	1.55e-06	SCZ
rs2273564	AL022393.7	A/T	-0.52 ± 0.09	1.71e-09	1.55e-06	SCZ
rs1853097	AL022393.7	A/G	-0.52 ± 0.09	1.71e-09	1.55e-06	SCZ
rs9393887	AL022393.7	G/A	-0.52 ± 0.09	1.71e-09	1.55e-06	SCZ
rs9393888	AL022393.7	G/C	-0.52 ± 0.09	1.71e-09	1.55e-06	SCZ
rs3734573	AL022393.7	T/C	-0.52 ± 0.09	1.71e-09	1.55e-06	SCZ
rs9357063	AL022393.7	G/A	-0.52 ± 0.09	1.71e-09	1.55e-06	SCZ
rs3823180	AL022393.7	G/A	-0.52 ± 0.09	1.71e-09	1.55e-06	SCZ
rs9393890	AL022393.7	C/T	-0.52 ± 0.09	1.71e-09	1.55e-06	SCZ
rs9380052	AL022393.7	T/C	-0.52 ± 0.09	1.71e-09	1.55e-06	SCZ
rs9366715	AL022393.7	A/G	-0.52 ± 0.09	1.71e-09	1.55e-06	SCZ
rs9380054	AL022393.7	G/A	-0.52 ± 0.09	1.71e-09	1.55e-06	SCZ
rs2281588	AL022393.7	G/A	-0.52 ± 0.09	1.71e-09	1.55e-06	SCZ
rs34131763	AL022393.7	A/C	-0.52 ± 0.09	1.71e-09	1.55e-06	SCZ
rs35193936	AL022393.7	A/G	-0.52 ± 0.09	1.71e-09	1.55e-06	SCZ
rs17711344	AL022393.7	G/A	-0.52 ± 0.09	1.71e-09	1.55e-06	SCZ
rs6932109	AL022393.7	G/A	-0.52 ± 0.09	1.71e-09	1.55e-06	SCZ
rs6931858	AL022393.7	A/T	-0.52 ± 0.09	1.71e-09	1.55e-06	SCZ
rs9393891	AL022393.7	C/T	-0.52 ± 0.09	1.71e-09	1.55e-06	SCZ
rs9468286	AL022393.7	C/T	-0.52 ± 0.09	1.71e-09	1.55e-06	SCZ
rs7739216	AL022393.7	G/T	-0.52 ± 0.09	1.71e-09	1.55e-06	SCZ
rs35512245	AL022393.7	T/C	-0.52 ± 0.09	1.71e-09	1.55e-06	SCZ
rs9393892	AL022393.7	A/G	-0.52 ± 0.09	1.71e-09	1.55e-06	SCZ
rs9380055	AL022393.7	A/G	-0.52 ± 0.09	1.71e-09	1.55e-06	SCZ
rs9368553	AL022393.7	T/C	-0.52 ± 0.09	1.71e-09	1.55e-06	SCZ
rs9368554	AL022393.7	T/C	-0.52 ± 0.09	1.71e-09	1.55e-06	SCZ
rs4713137	AL022393.7	C/G	-0.52 ± 0.09	1.71e-09	1.55e-06	SCZ
rs9348793	AL022393.7	G/A	-0.52 ± 0.09	1.71e-09	1.55e-06	SCZ
rs6934769	AL022393.7	A/G	-0.52 ± 0.09	1.71e-09	1.55e-06	SCZ
rs17711801	AL022393.7	C/G	-0.52 ± 0.09	1.71e-09	1.55e-06	SCZ
rs6922063	AL022393.7	G/A	-0.52 ± 0.09	1.71e-09	1.55e-06	SCZ
rs2275508	AL022393.7	T/C	-0.52 ± 0.09	1.71e-09	1.55e-06	SCZ
rs9461433	AL022393.7	C/T	-0.52 ± 0.09	1.71e-09	1.55e-06	SCZ
rs9468292	AL022393.7	G/A	-0.52 ± 0.09	1.71e-09	1.55e-06	SCZ
rs1947863	AL022393.7	G/A	-0.52 ± 0.09	1.71e-09	1.55e-06	SCZ
rs2569176	PCDHA10	G/A	0.24 ± 0.04	1.73e-09	1.56e-06	SCZ
rs510987	AL022393.7	G/A	-0.42 ± 0.07	1.74e-09	1.56e-06	SCZ
rs149897	AL022393.7	A/G	-0.48 ± 0.08	1.74e-09	1.56e-06	SCZ
rs156734	AL022393.7	A/C	-0.48 ± 0.08	1.74e-09	1.56e-06	SCZ
rs11779986	DDHD2	A/G	-0.13 ± 0.02	1.75e-09	1.57e-06	SCZ, CD
rs1583005	PCDHA10	G/A	-0.25 ± 0.04	1.75e-09	1.57e-06	SCZ
rs12492884	RSRC1	A/G	0.11 ± 0.02	1.75e-09	1.58e-06	MDD
rs9368551	AL022393.7	A/G	-0.52 ± 0.09	1.76e-09	1.58e-06	SCZ
rs6561164	SMIM2-AS1	C/T	-0.25 ± 0.04	1.78e-09	1.6e-06	CD
rs28864534	DDHD2	C/T	-0.12 ± 0.02	1.79e-09	1.61e-06	SCZ, CD
rs536704	AL022393.7	T/G	-0.53 ± 0.09	1.82e-09	1.63e-06	SCZ
rs114614603	AL022393.7	A/G	-0.39 ± 0.07	1.82e-09	1.63e-06	SCZ
rs116279329	AL022393.7	T/A	-0.39 ± 0.07	1.82e-09	1.63e-06	SCZ
rs142826538	AL022393.7	A/G	-0.29 ± 0.05	1.82e-09	1.63e-06	SCZ
rs117145267	AL022393.7	C/T	-0.4 ± 0.07	1.84e-09	1.64e-06	SCZ
rs10484439	BTN3A2	G/A	0.27 ± 0.05	1.86e-09	1.66e-06	SCZ, CD
rs139773596	AL022393.7	G/A	-0.39 ± 0.07	1.87e-09	1.66e-06	SCZ
rs115155848	AL022393.7	G/A	-0.39 ± 0.07	1.87e-09	1.66e-06	SCZ
rs149976	ZSCAN31	A/G	-0.17 ± 0.03	1.88e-09	1.67e-06	SCZ
rs149972	AL022393.7	C/T	-0.47 ± 0.08	1.89e-09	1.68e-06	SCZ
rs149975	AL022393.7	G/A	-0.47 ± 0.08	1.89e-09	1.68e-06	SCZ
rs149941	AL022393.7	T/C	-0.47 ± 0.08	1.89e-09	1.68e-06	SCZ
rs149942	AL022393.7	T/C	-0.47 ± 0.08	1.89e-09	1.68e-06	SCZ
rs9467616	BTN3A2	G/A	0.1 ± 0.02	1.89e-09	1.68e-06	SCZ
rs148256479	AL022393.7	A/C	-0.29 ± 0.05	1.94e-09	1.72e-06	SCZ
rs12448762	GAS8	C/T	0.08 ± 0.01	1.97e-09	1.74e-06	BPD, CD
rs2531805	AL022393.7	T/C	0.38 ± 0.06	1.97e-09	1.74e-06	SCZ, CD
rs5751241	WBP2NL	G/A	-0.15 ± 0.02	1.97e-09	1.74e-06	SCZ
rs2294480	ZSCAN31	G/A	-0.11 ± 0.02	1.99e-09	1.75e-06	SCZ
rs2569159	PCDHA10	C/T	-0.25 ± 0.04	1.99e-09	1.75e-06	SCZ
rs61289879	AL022393.7	G/A	-0.29 ± 0.05	2.05e-09	1.81e-06	SCZ, BPD, CD
rs7834862	DDHD2	A/G	-0.12 ± 0.02	2.06e-09	1.81e-06	SCZ, CD
rs34466819	AL022393.7	T/C	-0.53 ± 0.09	2.07e-09	1.82e-06	SCZ
rs34716816	AL022393.7	C/A	-0.52 ± 0.09	2.08e-09	1.83e-06	SCZ
rs114962395	ZSCAN31	A/T	-0.1 ± 0.02	2.09e-09	1.84e-06	SCZ
rs67426328	CHRNA5	C/G	0.2 ± 0.03	2.1e-09	1.84e-06	SCZ
rs7815101	DDHD2	G/A	-0.12 ± 0.02	2.11e-09	1.85e-06	SCZ, CD
rs12494926	RSRC1	T/G	0.11 ± 0.02	2.11e-09	1.85e-06	MDD
rs10156283	DDHD2	C/T	-0.13 ± 0.02	2.13e-09	1.86e-06	SCZ, CD
rs7537216	CD46	A/T	0.21 ± 0.04	2.16e-09	1.89e-06	SCZ
rs61076607	DDHD2	G/A	-0.12 ± 0.02	2.19e-09	1.91e-06	SCZ, CD
rs2179096	ZSCAN31	C/T	-0.11 ± 0.02	2.21e-09	1.93e-06	SCZ
rs9357042	ZSCAN31	A/C	-0.1 ± 0.02	2.25e-09	1.96e-06	SCZ
rs2893931	AL022393.7	G/A	-0.36 ± 0.06	2.26e-09	1.96e-06	SCZ, CD
rs2394002	AL022393.7	G/A	-0.36 ± 0.06	2.26e-09	1.96e-06	SCZ, CD
rs2092075	AL022393.7	G/C	-0.36 ± 0.06	2.26e-09	1.96e-06	SCZ, CD
rs9468229	AL022393.7	G/A	-0.36 ± 0.06	2.26e-09	1.96e-06	SCZ, CD
rs2179095	AL022393.7	C/T	-0.36 ± 0.06	2.26e-09	1.96e-06	SCZ, CD
rs2743465	WBP2NL	G/A	-0.16 ± 0.03	2.27e-09	1.96e-06	SCZ
rs7821119	DDHD2	A/G	-0.12 ± 0.02	2.27e-09	1.97e-06	SCZ, CD
rs476167	AL022393.7	T/C	-0.53 ± 0.09	2.29e-09	1.98e-06	SCZ
rs10101301	DDHD2	C/T	-0.12 ± 0.02	2.32e-09	2.01e-06	SCZ, CD
rs6905516	AL022393.7	A/G	-0.53 ± 0.09	2.33e-09	2.02e-06	SCZ
rs6905522	AL022393.7	A/C	-0.53 ± 0.09	2.33e-09	2.02e-06	SCZ
rs58320990	DDHD2	G/A	-0.12 ± 0.02	2.41e-09	2.07e-06	SCZ, CD
rs12599531	GAS8	C/T	0.08 ± 0.01	2.44e-09	2.1e-06	BPD, CD
rs6784511	RSRC1	A/G	0.11 ± 0.02	2.47e-09	2.13e-06	MDD
rs36701	CTC-228N24.3	T/C	0.14 ± 0.02	2.5e-09	2.15e-06	BPD
rs35162296	BTN3A2	C/T	0.27 ± 0.05	2.51e-09	2.16e-06	SCZ, CD
rs12674975	DDHD2	T/A	-0.12 ± 0.02	2.53e-09	2.17e-06	SCZ, CD
rs9467614	BTN3A2	G/T	0.1 ± 0.02	2.54e-09	2.18e-06	SCZ
rs149918711	AL022393.7	T/C	-0.4 ± 0.07	2.57e-09	2.21e-06	SCZ
rs11779210	DDHD2	A/C	-0.12 ± 0.02	2.6e-09	2.23e-06	SCZ, CD
rs2859348	AL022393.7	A/G	-0.39 ± 0.07	2.62e-09	2.24e-06	SCZ
rs115935476	ZSCAN31	A/G	0.12 ± 0.02	2.62e-09	2.25e-06	SCZ
rs7592587	TYW5	C/G	0.1 ± 0.02	2.65e-09	2.26e-06	SCZ
rs145581444	AL022393.7	T/C	-0.21 ± 0.04	2.68e-09	2.29e-06	SCZ
rs1150716	AL022393.7	T/G	-0.48 ± 0.08	2.7e-09	2.31e-06	SCZ
rs778602	PCDHA10	A/G	0.25 ± 0.04	2.7e-09	2.31e-06	SCZ
rs778604	PCDHA10	A/T	0.25 ± 0.04	2.71e-09	2.31e-06	SCZ
rs73154304	RSRC1	T/G	0.11 ± 0.02	2.71e-09	2.31e-06	MDD
rs916403	AL022393.7	A/G	-0.39 ± 0.06	2.76e-09	2.35e-06	SCZ, CD
rs2531803	AL022393.7	T/G	-0.39 ± 0.06	2.76e-09	2.35e-06	SCZ, CD
rs1361387	AL022393.7	T/G	-0.39 ± 0.06	2.76e-09	2.35e-06	SCZ, CD
rs116624866	AL022393.7	A/T	-0.21 ± 0.04	2.77e-09	2.35e-06	SCZ
rs58806053	GAS8	G/A	0.09 ± 0.01	2.79e-09	2.37e-06	CD
rs10946954	AL022393.7	T/C	-0.42 ± 0.07	2.8e-09	2.37e-06	SCZ
rs778591	PCDHA10	G/A	-0.25 ± 0.04	2.82e-09	2.39e-06	SCZ
rs61471148	AL022393.7	T/A	-0.51 ± 0.09	2.82e-09	2.39e-06	SCZ
rs4264986	PCDHA10	A/T	0.24 ± 0.04	2.84e-09	2.4e-06	SCZ
rs7830233	DDHD2	T/C	-0.13 ± 0.02	2.88e-09	2.43e-06	SCZ, CD
rs1233454	ZNF155	G/A	0.11 ± 0.02	2.88e-09	2.43e-06	SCZ
rs702399	PCDHA10	C/T	-0.25 ± 0.04	2.91e-09	2.45e-06	SCZ
rs8051712	GAS8	G/A	0.08 ± 0.01	2.92e-09	2.46e-06	BPD, CD
rs753280	PCDHA10	T/C	-0.25 ± 0.04	2.92e-09	2.46e-06	SCZ
rs7245	WBP2NL	A/G	-0.15 ± 0.03	2.93e-09	2.47e-06	SCZ
rs1778483	AL022393.7	T/G	-0.3 ± 0.05	3e-09	2.53e-06	SCZ
rs16887244	DDHD2	A/G	-0.12 ± 0.02	3.03e-09	2.54e-06	SCZ, CD
rs6002607	WBP2NL	T/C	-0.15 ± 0.03	3.05e-09	2.56e-06	SCZ
rs6002608	WBP2NL	C/T	-0.15 ± 0.03	3.05e-09	2.56e-06	SCZ
rs16887277	DDHD2	G/T	-0.13 ± 0.02	3.09e-09	2.59e-06	SCZ, CD
rs5758577	WBP2NL	C/G	-0.15 ± 0.03	3.11e-09	2.61e-06	SCZ
rs5751220	WBP2NL	C/A	-0.15 ± 0.03	3.13e-09	2.62e-06	SCZ
rs6002626	WBP2NL	G/C	-0.15 ± 0.03	3.13e-09	2.62e-06	SCZ
rs5758653	WBP2NL	G/T	-0.15 ± 0.03	3.17e-09	2.65e-06	SCZ
rs12200920	BTN3A2	C/G	0.1 ± 0.02	3.24e-09	2.69e-06	SCZ
rs203876	AL022393.7	T/C	-0.53 ± 0.09	3.24e-09	2.69e-06	SCZ
rs203877	AL022393.7	T/C	-0.53 ± 0.09	3.24e-09	2.69e-06	SCZ
rs203893	AL022393.7	C/A	-0.53 ± 0.09	3.24e-09	2.69e-06	SCZ
rs203892	AL022393.7	T/C	-0.53 ± 0.09	3.24e-09	2.69e-06	SCZ
rs188105	AL022393.7	C/T	-0.53 ± 0.09	3.24e-09	2.69e-06	SCZ
rs203884	AL022393.7	C/A	-0.53 ± 0.09	3.24e-09	2.69e-06	SCZ
rs203883	AL022393.7	A/G	-0.53 ± 0.09	3.24e-09	2.69e-06	SCZ
rs203882	AL022393.7	G/A	-0.53 ± 0.09	3.24e-09	2.69e-06	SCZ
rs1770131	AL022393.7	C/T	-0.53 ± 0.09	3.24e-09	2.69e-06	SCZ
rs112615652	AL022393.7	G/A	-0.53 ± 0.09	3.26e-09	2.7e-06	SCZ
rs114525617	ZSCAN31	T/C	-0.1 ± 0.02	3.27e-09	2.7e-06	SCZ
rs116105301	ZSCAN31	A/G	-0.1 ± 0.02	3.27e-09	2.7e-06	SCZ
rs114754910	ZSCAN31	T/C	-0.1 ± 0.02	3.27e-09	2.7e-06	SCZ
rs3824288	DDHD2	G/A	-0.12 ± 0.02	3.29e-09	2.71e-06	SCZ, CD
rs12681876	DDHD2	G/A	-0.12 ± 0.02	3.29e-09	2.71e-06	SCZ, CD
rs55928150	DDHD2	A/C	-0.12 ± 0.02	3.29e-09	2.71e-06	SCZ, CD
rs1005125	AL022393.7	G/A	-0.43 ± 0.07	3.3e-09	2.72e-06	SCZ
rs17684859	RSRC1	T/C	0.11 ± 0.02	3.32e-09	2.73e-06	MDD
rs13408	ZSCAN31	G/A	-0.19 ± 0.03	3.33e-09	2.73e-06	SCZ
rs1736895	ZSCAN31	G/A	-0.19 ± 0.03	3.33e-09	2.73e-06	SCZ
rs12214383	ZSCAN31	C/T	-0.19 ± 0.03	3.33e-09	2.73e-06	SCZ
rs1531681	ZSCAN31	A/G	-0.19 ± 0.03	3.33e-09	2.73e-06	SCZ
rs2394049	ZSCAN31	A/G	-0.19 ± 0.03	3.36e-09	2.75e-06	SCZ
rs74556591	AL022393.7	A/G	-0.42 ± 0.07	3.36e-09	2.75e-06	SCZ
rs9468372	AL022393.7	T/A	-0.42 ± 0.07	3.36e-09	2.75e-06	SCZ
rs2531825	AL022393.7	C/T	-0.42 ± 0.07	3.37e-09	2.75e-06	SCZ
rs2531831	AL022393.7	G/C	-0.42 ± 0.07	3.37e-09	2.75e-06	SCZ
rs2859365	AL022393.7	A/G	-0.42 ± 0.07	3.37e-09	2.75e-06	SCZ
rs2247002	AL022393.7	G/C	-0.42 ± 0.07	3.37e-09	2.75e-06	SCZ
rs728122	AL022393.7	G/A	-0.42 ± 0.07	3.37e-09	2.75e-06	SCZ
rs73154307	RSRC1	G/A	0.11 ± 0.02	3.38e-09	2.76e-06	MDD
rs5758619	WBP2NL	T/C	-0.15 ± 0.03	3.4e-09	2.77e-06	SCZ
rs1800359	GAS8	G/A	0.08 ± 0.01	3.42e-09	2.78e-06	BPD, CD
rs115659340	AL022393.7	G/T	-0.2 ± 0.03	3.43e-09	2.79e-06	SCZ
rs11774769	DDHD2	G/A	-0.12 ± 0.02	3.45e-09	2.8e-06	SCZ, CD
rs116100664	AL022393.7	A/G	-0.2 ± 0.03	3.46e-09	2.81e-06	SCZ
rs116351412	ZSCAN31	A/C	-0.1 ± 0.02	3.48e-09	2.82e-06	SCZ
rs5758605	WBP2NL	G/A	-0.15 ± 0.02	3.5e-09	2.84e-06	SCZ
rs150747697	ZSCAN31	G/T	-0.1 ± 0.02	3.52e-09	2.85e-06	SCZ
rs2393593	HIST1H3E	C/T	0.17 ± 0.03	3.6e-09	2.92e-06	SCZ
rs3999544	HIST1H3E	T/C	0.17 ± 0.03	3.6e-09	2.92e-06	SCZ
rs114552590	ZSCAN31	G/A	-0.1 ± 0.02	3.62e-09	2.92e-06	SCZ
rs213236	AL022393.7	T/C	-0.42 ± 0.07	3.63e-09	2.93e-06	SCZ
rs36715	CTC-228N24.3	A/G	0.11 ± 0.02	3.63e-09	2.93e-06	BPD
rs213237	AL022393.7	T/C	-0.42 ± 0.07	3.63e-09	2.93e-06	SCZ
rs115212746	ZSCAN31	C/T	-0.1 ± 0.02	3.65e-09	2.94e-06	SCZ
rs9461434	AL022393.7	A/C	-0.56 ± 0.09	3.66e-09	2.95e-06	SCZ
rs9380067	AL022393.7	G/A	-0.53 ± 0.09	3.69e-09	2.97e-06	SCZ
rs114891630	AL022393.7	T/C	-0.23 ± 0.04	3.75e-09	3.01e-06	SCZ
rs4713141	AL022393.7	G/C	-0.53 ± 0.09	3.82e-09	3.06e-06	SCZ
rs1340004	AL022393.7	C/T	-0.53 ± 0.09	3.82e-09	3.06e-06	SCZ
rs6901017	AL022393.7	T/C	-0.53 ± 0.09	3.83e-09	3.07e-06	SCZ
rs735765	AL022393.7	G/A	-0.44 ± 0.07	3.85e-09	3.09e-06	SCZ, BPD, CD
rs1864254	PCDHA10	T/C	-0.25 ± 0.04	3.88e-09	3.1e-06	SCZ
rs13212562	BTN3A2	A/G	0.22 ± 0.04	3.9e-09	3.11e-06	SCZ, CD
rs2056924	ZSCAN31	G/A	-0.11 ± 0.02	3.92e-09	3.13e-06	SCZ
rs9380065	AL022393.7	A/G	-0.52 ± 0.09	3.96e-09	3.16e-06	SCZ
rs115920482	AL022393.7	G/A	-0.29 ± 0.05	3.96e-09	3.16e-06	SCZ
rs9295762	AL022393.7	T/C	-0.53 ± 0.09	3.99e-09	3.18e-06	SCZ
rs5758623	WBP2NL	G/C	-0.15 ± 0.03	4.02e-09	3.2e-06	SCZ
rs10946935	ZSCAN31	C/T	-0.1 ± 0.02	4.1e-09	3.26e-06	SCZ
rs2108927	AL022393.7	A/G	-0.43 ± 0.07	4.13e-09	3.28e-06	SCZ
rs10946936	ZSCAN31	C/G	-0.1 ± 0.02	4.17e-09	3.31e-06	SCZ
rs13024846	AC068039.4	C/T	-0.56 ± 0.09	4.23e-09	3.36e-06	SCZ
rs72890834	AC068039.4	G/T	-0.56 ± 0.09	4.23e-09	3.36e-06	SCZ
rs35984974	AL022393.7	G/A	-0.34 ± 0.06	4.24e-09	3.36e-06	SCZ, BPD, CD
rs76873509	DDHD2	C/T	-0.12 ± 0.02	4.24e-09	3.36e-06	SCZ, CD
rs2363656	RSRC1	C/T	0.11 ± 0.02	4.31e-09	3.41e-06	MDD
rs73154306	RSRC1	T/C	0.11 ± 0.02	4.33e-09	3.43e-06	MDD
rs55765541	RSRC1	G/A	0.11 ± 0.02	4.37e-09	3.45e-06	MDD
rs12208078	ZSCAN31	A/G	-0.1 ± 0.02	4.4e-09	3.46e-06	SCZ
rs223340	LRRC37A15P	A/G	-0.13 ± 0.02	4.4e-09	3.46e-06	SCZ
rs4680441	RSRC1	T/C	0.11 ± 0.02	4.41e-09	3.46e-06	MDD
rs13201411	ZSCAN31	C/G	-0.1 ± 0.02	4.41e-09	3.46e-06	SCZ
rs73154313	RSRC1	T/C	0.11 ± 0.02	4.43e-09	3.46e-06	MDD
rs73154314	RSRC1	A/C	0.11 ± 0.02	4.43e-09	3.46e-06	MDD
rs113386200	AC136289.1	T/C	-0.09 ± 0.02	4.43e-09	3.46e-06	SCZ
rs73154309	RSRC1	C/T	0.11 ± 0.02	4.45e-09	3.46e-06	MDD
rs4640180	GAS8	T/C	0.09 ± 0.01	4.45e-09	3.46e-06	BPD, CD
rs114268812	AL022393.7	A/G	-0.29 ± 0.05	4.51e-09	3.46e-06	SCZ
rs10214468	BTN3A2	T/A	0.15 ± 0.03	4.53e-09	3.46e-06	SCZ, CD
rs28360585	BTN3A2	A/T	0.15 ± 0.03	4.54e-09	3.46e-06	SCZ, CD
rs9393895	AL022393.7	T/C	-0.53 ± 0.09	4.61e-09	3.46e-06	SCZ
rs9468290	AL022393.7	C/T	-0.53 ± 0.09	4.61e-09	3.46e-06	SCZ
rs9380056	AL022393.7	C/T	-0.53 ± 0.09	4.61e-09	3.46e-06	SCZ
rs1947862	AL022393.7	C/T	-0.53 ± 0.09	4.61e-09	3.46e-06	SCZ
rs6941992	AL022393.7	T/C	-0.53 ± 0.09	4.61e-09	3.46e-06	SCZ
rs4713142	AL022393.7	T/G	-0.53 ± 0.09	4.61e-09	3.46e-06	SCZ
rs4713143	AL022393.7	A/C	-0.53 ± 0.09	4.61e-09	3.46e-06	SCZ
rs4713144	AL022393.7	C/G	-0.53 ± 0.09	4.61e-09	3.46e-06	SCZ
rs4713145	AL022393.7	T/C	-0.53 ± 0.09	4.61e-09	3.46e-06	SCZ
rs1904840	AL022393.7	C/T	-0.53 ± 0.09	4.61e-09	3.46e-06	SCZ
rs9368555	AL022393.7	T/C	-0.53 ± 0.09	4.61e-09	3.46e-06	SCZ
rs9393893	AL022393.7	T/C	-0.53 ± 0.09	4.61e-09	3.46e-06	SCZ
rs868987	AL022393.7	C/T	-0.53 ± 0.09	4.61e-09	3.46e-06	SCZ
rs4713146	AL022393.7	A/T	-0.53 ± 0.09	4.61e-09	3.46e-06	SCZ
rs9393894	AL022393.7	A/G	-0.53 ± 0.09	4.61e-09	3.46e-06	SCZ
rs9468296	AL022393.7	A/G	-0.53 ± 0.09	4.61e-09	3.46e-06	SCZ
rs4711164	AL022393.7	C/T	-0.53 ± 0.09	4.61e-09	3.46e-06	SCZ
rs4711165	AL022393.7	T/G	-0.53 ± 0.09	4.61e-09	3.46e-06	SCZ
rs4713148	AL022393.7	G/A	-0.53 ± 0.09	4.61e-09	3.46e-06	SCZ
rs9348794	AL022393.7	T/A	-0.53 ± 0.09	4.61e-09	3.46e-06	SCZ
rs9468297	AL022393.7	G/T	-0.53 ± 0.09	4.61e-09	3.46e-06	SCZ
rs57030430	AL022393.7	T/A	-0.53 ± 0.09	4.61e-09	3.46e-06	SCZ
rs9295758	AL022393.7	C/G	-0.53 ± 0.09	4.61e-09	3.46e-06	SCZ
rs17774663	AL022393.7	G/A	-0.53 ± 0.09	4.61e-09	3.46e-06	SCZ
rs9468298	AL022393.7	A/G	-0.53 ± 0.09	4.61e-09	3.46e-06	SCZ
rs9295759	AL022393.7	C/T	-0.53 ± 0.09	4.61e-09	3.46e-06	SCZ
rs9348796	AL022393.7	A/G	-0.53 ± 0.09	4.61e-09	3.46e-06	SCZ
rs11552219	AL022393.7	C/T	-0.53 ± 0.09	4.61e-09	3.46e-06	SCZ
rs9393897	AL022393.7	G/T	-0.53 ± 0.09	4.61e-09	3.46e-06	SCZ
rs9357065	AL022393.7	T/C	-0.53 ± 0.09	4.61e-09	3.46e-06	SCZ
rs9357066	AL022393.7	T/C	-0.53 ± 0.09	4.61e-09	3.46e-06	SCZ
rs9393898	AL022393.7	G/T	-0.53 ± 0.09	4.61e-09	3.46e-06	SCZ
rs9368556	AL022393.7	T/C	-0.53 ± 0.09	4.61e-09	3.46e-06	SCZ
rs9368557	AL022393.7	T/C	-0.53 ± 0.09	4.61e-09	3.46e-06	SCZ
rs9380059	AL022393.7	A/C	-0.53 ± 0.09	4.61e-09	3.46e-06	SCZ
rs9380060	AL022393.7	G/A	-0.53 ± 0.09	4.61e-09	3.46e-06	SCZ
rs35227624	AL022393.7	A/G	-0.53 ± 0.09	4.61e-09	3.46e-06	SCZ
rs9380061	AL022393.7	T/C	-0.53 ± 0.09	4.61e-09	3.46e-06	SCZ
rs9368558	AL022393.7	A/G	-0.53 ± 0.09	4.61e-09	3.46e-06	SCZ
rs9393899	AL022393.7	G/C	-0.53 ± 0.09	4.61e-09	3.46e-06	SCZ
rs9283884	AL022393.7	G/C	-0.53 ± 0.09	4.61e-09	3.46e-06	SCZ
rs4713150	AL022393.7	G/A	-0.53 ± 0.09	4.61e-09	3.46e-06	SCZ
rs4713151	AL022393.7	G/A	-0.53 ± 0.09	4.61e-09	3.46e-06	SCZ
rs9393901	AL022393.7	A/G	-0.53 ± 0.09	4.61e-09	3.46e-06	SCZ
rs3173443	AL022393.7	T/G	-0.53 ± 0.09	4.61e-09	3.46e-06	SCZ
rs4713152	AL022393.7	G/A	-0.53 ± 0.09	4.61e-09	3.46e-06	SCZ
rs9348797	AL022393.7	G/C	-0.53 ± 0.09	4.61e-09	3.46e-06	SCZ
rs9380062	AL022393.7	G/A	-0.53 ± 0.09	4.61e-09	3.46e-06	SCZ
rs9380063	AL022393.7	A/G	-0.53 ± 0.09	4.61e-09	3.46e-06	SCZ
rs12332979	AL022393.7	T/G	-0.53 ± 0.09	4.61e-09	3.46e-06	SCZ
rs67878650	AL022393.7	G/C	-0.53 ± 0.09	4.61e-09	3.46e-06	SCZ
rs9348798	AL022393.7	G/A	-0.53 ± 0.09	4.61e-09	3.46e-06	SCZ
rs9295761	AL022393.7	A/G	-0.53 ± 0.09	4.61e-09	3.46e-06	SCZ
rs3757185	AL022393.7	T/A	-0.53 ± 0.09	4.61e-09	3.46e-06	SCZ
rs1904841	AL022393.7	C/T	-0.53 ± 0.09	4.61e-09	3.46e-06	SCZ
rs6921919	AL022393.7	C/G	-0.3 ± 0.05	4.61e-09	3.46e-06	SCZ, BPD, CD
rs6922111	AL022393.7	C/T	-0.3 ± 0.05	4.61e-09	3.46e-06	SCZ, BPD, CD
rs3757187	AL022393.7	T/C	-0.53 ± 0.09	4.61e-09	3.46e-06	SCZ
rs9380057	AL022393.7	G/T	-0.53 ± 0.09	4.62e-09	3.46e-06	SCZ
rs410378	SRR	T/C	-0.14 ± 0.02	4.68e-09	3.49e-06	SCZ
rs1150705	AL022393.7	T/G	-0.47 ± 0.08	4.7e-09	3.5e-06	SCZ
rs114235334	AL022393.7	T/C	-0.2 ± 0.03	4.71e-09	3.51e-06	SCZ
rs9468295	AL022393.7	T/C	-0.53 ± 0.09	4.72e-09	3.51e-06	SCZ
rs148736015	AL022393.7	T/C	-0.2 ± 0.03	4.82e-09	3.55e-06	SCZ
rs9891227	SRR	G/A	-0.14 ± 0.02	4.82e-09	3.55e-06	SCZ
rs116533644	AL022393.7	G/T	-0.2 ± 0.03	4.82e-09	3.55e-06	SCZ
rs116529390	AL022393.7	G/A	-0.2 ± 0.03	4.82e-09	3.55e-06	SCZ
rs115684489	AL022393.7	G/A	-0.2 ± 0.03	4.82e-09	3.55e-06	SCZ
rs115528816	AL022393.7	G/A	-0.2 ± 0.03	4.82e-09	3.55e-06	SCZ
rs114509622	AL022393.7	A/T	-0.2 ± 0.03	4.82e-09	3.55e-06	SCZ
rs114558415	AL022393.7	C/T	-0.2 ± 0.03	4.82e-09	3.55e-06	SCZ
rs115782615	AL022393.7	G/A	-0.2 ± 0.03	4.82e-09	3.55e-06	SCZ
rs116723490	AL022393.7	T/C	-0.2 ± 0.03	4.82e-09	3.55e-06	SCZ
rs115795432	AL022393.7	C/T	-0.2 ± 0.03	4.82e-09	3.55e-06	SCZ
rs116559284	AL022393.7	A/C	-0.2 ± 0.03	4.82e-09	3.55e-06	SCZ
rs115070646	AL022393.7	A/G	-0.2 ± 0.03	4.82e-09	3.55e-06	SCZ
rs115734073	AL022393.7	G/A	-0.2 ± 0.03	4.82e-09	3.55e-06	SCZ
rs114165278	AL022393.7	A/G	-0.2 ± 0.03	4.82e-09	3.55e-06	SCZ
rs114501677	AL022393.7	A/T	-0.2 ± 0.03	4.82e-09	3.55e-06	SCZ
rs115382782	AL022393.7	T/G	-0.2 ± 0.03	4.82e-09	3.55e-06	SCZ
rs115763691	AL022393.7	C/T	-0.2 ± 0.03	4.82e-09	3.55e-06	SCZ
rs116409142	AL022393.7	A/G	-0.2 ± 0.03	4.83e-09	3.55e-06	SCZ
rs145580722	AL022393.7	A/G	-0.2 ± 0.03	4.84e-09	3.56e-06	SCZ
rs9368547	AL022393.7	A/G	-0.48 ± 0.08	4.94e-09	3.61e-06	SCZ
rs183244	AL022393.7	C/A	-0.48 ± 0.08	4.94e-09	3.61e-06	SCZ
rs149950	AL022393.7	T/G	-0.48 ± 0.08	4.94e-09	3.61e-06	SCZ
rs149951	AL022393.7	T/C	-0.48 ± 0.08	4.94e-09	3.61e-06	SCZ
rs149954	AL022393.7	G/A	-0.48 ± 0.08	4.94e-09	3.61e-06	SCZ
rs149955	AL022393.7	G/C	-0.48 ± 0.08	4.94e-09	3.61e-06	SCZ
rs6798742	AC136289.1	A/G	-0.1 ± 0.02	4.94e-09	3.61e-06	SCZ
rs114096980	AL022393.7	G/A	-0.2 ± 0.03	5.03e-09	3.67e-06	SCZ
rs114797354	AL022393.7	T/A	-0.2 ± 0.03	5.03e-09	3.67e-06	SCZ
rs114511421	AL022393.7	A/G	-0.2 ± 0.03	5.03e-09	3.67e-06	SCZ
rs6922165	C6orf3	T/A	-0.16 ± 0.03	5.1e-09	3.71e-06	SCZ
rs4947125	C6orf3	G/T	-0.16 ± 0.03	5.1e-09	3.71e-06	SCZ
rs2038013	C6orf3	T/G	-0.16 ± 0.03	5.1e-09	3.71e-06	SCZ
rs34071253	AL022393.7	C/T	-0.33 ± 0.06	5.16e-09	3.75e-06	SCZ, BPD, CD
rs510151	SRR	A/C	-0.15 ± 0.03	5.18e-09	3.76e-06	SCZ
rs6500454	GAS8	C/A	0.08 ± 0.01	5.2e-09	3.77e-06	BPD, CD
rs13022113	AC068039.4	G/A	-0.52 ± 0.09	5.26e-09	3.82e-06	SCZ
rs143025597	AL022393.7	C/T	-0.2 ± 0.03	5.29e-09	3.83e-06	SCZ
rs148221449	AL022393.7	A/C	-0.2 ± 0.03	5.32e-09	3.85e-06	SCZ
rs9393896	AL022393.7	C/T	-0.53 ± 0.09	5.34e-09	3.86e-06	SCZ
rs116169140	AL022393.7	T/C	-0.2 ± 0.03	5.34e-09	3.86e-06	SCZ
rs114170657	AL022393.7	G/A	-0.2 ± 0.03	5.36e-09	3.87e-06	SCZ
rs133376	WBP2NL	C/T	-0.15 ± 0.03	5.44e-09	3.93e-06	SCZ
rs11777969	DDHD2	G/A	-0.12 ± 0.02	5.45e-09	3.93e-06	SCZ, CD
rs1962648	PCDHA10	C/T	-0.26 ± 0.04	5.46e-09	3.93e-06	SCZ
rs133383	WBP2NL	C/T	-0.15 ± 0.03	5.47e-09	3.94e-06	SCZ
rs1071893	AL022393.7	G/C	-0.55 ± 0.09	5.49e-09	3.95e-06	SCZ
rs4452638	AL022393.7	G/A	-0.31 ± 0.05	5.5e-09	3.95e-06	SCZ, CD
rs1225597	AL022393.7	C/T	-0.55 ± 0.09	5.5e-09	3.95e-06	SCZ
rs9468219	AL022393.7	C/A	-0.39 ± 0.07	5.51e-09	3.96e-06	SCZ, CD
rs2245640	PCDHA10	A/G	-0.26 ± 0.04	5.53e-09	3.97e-06	SCZ
rs1656368	RSRC1	A/G	0.1 ± 0.02	5.55e-09	3.98e-06	MDD
rs2245643	PCDHA10	G/A	-0.26 ± 0.04	5.57e-09	3.99e-06	SCZ
rs4785714	GAS8	C/A	0.08 ± 0.01	5.65e-09	4.05e-06	BPD, CD
rs188015	AL022393.7	T/A	-0.37 ± 0.06	5.68e-09	4.06e-06	SCZ, BPD, CD
rs2169357	SRR	C/T	-0.14 ± 0.02	5.69e-09	4.07e-06	SCZ
rs1631552	AL022393.7	C/A	-0.53 ± 0.09	5.73e-09	4.08e-06	SCZ
rs2791332	AL022393.7	C/T	-0.53 ± 0.09	5.73e-09	4.08e-06	SCZ
rs1225716	AL022393.7	A/C	-0.53 ± 0.09	5.73e-09	4.08e-06	SCZ
rs2622319	AL022393.7	G/C	-0.53 ± 0.09	5.73e-09	4.08e-06	SCZ
rs1150666	AL022393.7	T/C	-0.53 ± 0.09	5.73e-09	4.08e-06	SCZ
rs1150678	AL022393.7	C/T	-0.53 ± 0.09	5.73e-09	4.08e-06	SCZ
rs9295760	AL022393.7	G/A	-0.53 ± 0.09	5.73e-09	4.08e-06	SCZ
rs2569160	PCDHA10	T/C	-0.26 ± 0.04	5.74e-09	4.08e-06	SCZ
rs198855	HIST1H4H	T/A	0.12 ± 0.02	5.85e-09	4.16e-06	SCZ
rs926241	C6orf3	A/G	-0.16 ± 0.03	5.88e-09	4.17e-06	SCZ
rs12173797	AL022393.7	C/A	-0.49 ± 0.08	5.88e-09	4.17e-06	SCZ
rs116778350	AL022393.7	G/A	-0.2 ± 0.03	6.06e-09	4.27e-06	SCZ
rs115793061	AL022393.7	T/C	-0.2 ± 0.03	6.06e-09	4.27e-06	SCZ
rs116081989	AL022393.7	G/A	-0.2 ± 0.03	6.06e-09	4.27e-06	SCZ
rs116779589	AL022393.7	A/G	-0.2 ± 0.03	6.06e-09	4.27e-06	SCZ
rs114074342	AL022393.7	C/T	-0.2 ± 0.03	6.06e-09	4.27e-06	SCZ
rs114882148	AL022393.7	A/C	-0.2 ± 0.03	6.06e-09	4.27e-06	SCZ
rs115704026	AL022393.7	C/T	-0.2 ± 0.03	6.06e-09	4.27e-06	SCZ
rs116103518	AL022393.7	A/C	-0.2 ± 0.03	6.06e-09	4.27e-06	SCZ
rs114134183	AL022393.7	T/C	-0.2 ± 0.03	6.06e-09	4.27e-06	SCZ
rs114215827	AL022393.7	C/A	-0.2 ± 0.03	6.06e-09	4.27e-06	SCZ
rs116503245	AL022393.7	A/G	-0.2 ± 0.03	6.07e-09	4.28e-06	SCZ
rs760563	C6orf3	A/G	-0.16 ± 0.03	6.08e-09	4.28e-06	SCZ
rs1043730	C6orf3	T/G	-0.16 ± 0.03	6.08e-09	4.28e-06	SCZ
rs114099441	AL022393.7	T/A	-0.2 ± 0.03	6.12e-09	4.3e-06	SCZ
rs116163261	AL022393.7	G/C	-0.2 ± 0.03	6.15e-09	4.31e-06	SCZ
rs9366697	ZSCAN31	T/C	-0.1 ± 0.02	6.16e-09	4.31e-06	SCZ
rs115977195	AL022393.7	T/C	-0.2 ± 0.03	6.19e-09	4.31e-06	SCZ
rs115921271	AL022393.7	A/G	-0.2 ± 0.03	6.2e-09	4.31e-06	SCZ
rs114710728	AL022393.7	G/A	-0.2 ± 0.03	6.2e-09	4.31e-06	SCZ
rs115494145	AL022393.7	C/T	-0.2 ± 0.03	6.2e-09	4.31e-06	SCZ
rs116199085	AL022393.7	A/G	-0.2 ± 0.03	6.2e-09	4.31e-06	SCZ
rs114887341	AL022393.7	T/G	-0.2 ± 0.03	6.2e-09	4.31e-06	SCZ
rs116626720	AL022393.7	A/G	-0.2 ± 0.03	6.2e-09	4.31e-06	SCZ
rs115311840	AL022393.7	A/G	-0.2 ± 0.03	6.2e-09	4.31e-06	SCZ
rs115483640	AL022393.7	C/T	-0.2 ± 0.03	6.2e-09	4.31e-06	SCZ
rs114139567	AL022393.7	A/G	-0.2 ± 0.03	6.2e-09	4.31e-06	SCZ
rs116306888	AL022393.7	A/G	-0.2 ± 0.03	6.2e-09	4.31e-06	SCZ
rs115438412	AL022393.7	C/G	-0.2 ± 0.03	6.2e-09	4.31e-06	SCZ
rs116528674	AL022393.7	C/G	-0.2 ± 0.03	6.2e-09	4.31e-06	SCZ
rs114296799	AL022393.7	C/T	-0.2 ± 0.03	6.2e-09	4.31e-06	SCZ
rs114298105	AL022393.7	C/T	-0.2 ± 0.03	6.21e-09	4.32e-06	SCZ
rs778594	PCDHA10	T/C	-0.26 ± 0.04	6.23e-09	4.33e-06	SCZ
rs1233708	AL022393.7	G/A	-0.55 ± 0.1	6.24e-09	4.33e-06	SCZ
rs778593	PCDHA10	T/C	-0.26 ± 0.04	6.28e-09	4.35e-06	SCZ
rs4842841	ADAMTSL3	G/A	0.1 ± 0.02	6.37e-09	4.41e-06	SCZ
rs1150705	ZSCAN31	T/G	-0.23 ± 0.04	6.42e-09	4.45e-06	SCZ
rs116414029	AL022393.7	T/A	-0.2 ± 0.04	6.46e-09	4.47e-06	SCZ
rs10484401	AL022393.7	A/T	-0.4 ± 0.07	6.49e-09	4.48e-06	SCZ, CD
rs35069907	AL022393.7	T/C	-0.4 ± 0.07	6.49e-09	4.48e-06	SCZ, CD
rs73154340	RSRC1	T/A	0.11 ± 0.02	6.53e-09	4.51e-06	MDD
rs2617613	CTC-228N24.3	A/G	0.11 ± 0.02	6.63e-09	4.57e-06	BPD
rs35691028	SRR	T/C	-0.14 ± 0.02	6.68e-09	4.61e-06	SCZ
rs1150721	AL022393.7	G/C	-0.32 ± 0.06	6.78e-09	4.67e-06	SCZ
rs4354897	ADAMTSL3	T/C	0.1 ± 0.02	6.87e-09	4.72e-06	SCZ
rs11076626	GAS8	T/A	-0.08 ± 0.01	6.87e-09	4.72e-06	SCZ, BPD
rs2092114	AL022393.7	T/C	-0.2 ± 0.03	6.88e-09	4.73e-06	SCZ
rs4374136	ADAMTSL3	G/C	0.1 ± 0.02	6.91e-09	4.74e-06	SCZ
rs55720154	RSRC1	T/C	0.11 ± 0.02	6.96e-09	4.78e-06	MDD
rs213232	AL022393.7	A/G	-0.42 ± 0.07	7.04e-09	4.83e-06	SCZ
rs9937925	GAS8	C/A	0.08 ± 0.01	7.21e-09	4.93e-06	BPD, CD
rs7382725	C6orf3	T/A	-0.16 ± 0.03	7.34e-09	5.02e-06	SCZ
rs6999796	DDHD2	C/G	-0.13 ± 0.02	7.35e-09	5.02e-06	SCZ, CD
rs739294	WBP2NL	T/C	-0.15 ± 0.03	7.46e-09	5.1e-06	SCZ
rs391300	SRR	C/T	-0.15 ± 0.03	7.47e-09	5.1e-06	SCZ
rs6568688	C6orf3	T/C	-0.16 ± 0.03	7.55e-09	5.15e-06	SCZ
rs4455662	AL022393.7	A/G	-0.41 ± 0.07	7.63e-09	5.2e-06	SCZ
rs148181548	AL022393.7	T/C	-0.2 ± 0.04	7.66e-09	5.22e-06	SCZ
rs36113682	SRR	T/C	-0.15 ± 0.03	7.69e-09	5.24e-06	SCZ
rs6982519	DDHD2	G/A	-0.12 ± 0.02	7.75e-09	5.27e-06	SCZ, CD
rs2142730	ZSCAN31	T/C	-0.23 ± 0.04	7.81e-09	5.31e-06	SCZ
rs6910838	ZSCAN31	C/A	-0.1 ± 0.02	7.82e-09	5.31e-06	SCZ
rs7206	ZSCAN31	A/G	-0.23 ± 0.04	7.85e-09	5.33e-06	SCZ
rs1150707	ZSCAN31	C/T	-0.23 ± 0.04	7.86e-09	5.33e-06	SCZ
rs1233713	ZSCAN31	A/G	-0.23 ± 0.04	7.86e-09	5.33e-06	SCZ
rs1150709	ZSCAN31	T/C	-0.23 ± 0.04	7.86e-09	5.33e-06	SCZ
rs864331	RSRC1	G/T	0.09 ± 0.02	7.92e-09	5.36e-06	MDD
rs853690	AL022393.7	G/A	-0.38 ± 0.07	8.08e-09	5.46e-06	SCZ, CD
rs707907	AL022393.7	A/G	-0.38 ± 0.07	8.08e-09	5.46e-06	SCZ, CD
rs853683	AL022393.7	A/G	-0.38 ± 0.07	8.08e-09	5.46e-06	SCZ, CD
rs183354	SRR	G/A	-0.14 ± 0.02	8.17e-09	5.51e-06	SCZ
rs2163786	PCDHA10	T/C	0.24 ± 0.04	8.18e-09	5.51e-06	SCZ
rs10946859	BTN3A2	G/A	0.1 ± 0.02	8.18e-09	5.51e-06	SCZ, CD
rs134906	WBP2NL	C/T	-0.13 ± 0.02	8.19e-09	5.52e-06	SCZ
rs1225592	AL022393.7	G/A	-0.55 ± 0.09	8.32e-09	5.59e-06	SCZ
rs1225595	AL022393.7	A/T	-0.55 ± 0.09	8.32e-09	5.59e-06	SCZ
rs1233691	AL022393.7	T/G	-0.55 ± 0.09	8.32e-09	5.59e-06	SCZ
rs1150724	AL022393.7	C/T	-0.33 ± 0.06	8.33e-09	5.59e-06	SCZ
rs1150718	AL022393.7	C/A	-0.33 ± 0.06	8.33e-09	5.59e-06	SCZ
rs1233660	AL022393.7	T/A	-0.33 ± 0.06	8.33e-09	5.59e-06	SCZ
rs4559087	AL022393.7	C/T	-0.2 ± 0.03	8.39e-09	5.63e-06	SCZ
rs9935559	GAS8	C/T	0.08 ± 0.01	8.41e-09	5.64e-06	BPD
rs216221	SRR	A/G	-0.14 ± 0.02	8.53e-09	5.7e-06	SCZ
rs2531827	AL022393.7	T/C	-0.44 ± 0.08	8.54e-09	5.7e-06	SCZ
rs942377	BTN3A2	T/C	0.1 ± 0.02	8.54e-09	5.7e-06	SCZ
rs1052215	AL022393.7	G/T	-0.44 ± 0.08	8.54e-09	5.7e-06	SCZ
rs1124132	AL022393.7	T/G	-0.44 ± 0.08	8.54e-09	5.7e-06	SCZ
rs2531832	AL022393.7	G/A	-0.44 ± 0.08	8.54e-09	5.7e-06	SCZ
rs2023493	AL022393.7	T/C	-0.44 ± 0.08	8.54e-09	5.7e-06	SCZ
rs9368565	AL022393.7	T/C	-0.44 ± 0.08	8.55e-09	5.7e-06	SCZ
rs115504169	AL022393.7	T/G	-0.35 ± 0.06	8.56e-09	5.7e-06	SCZ
rs4749215	MASTL	C/T	0.14 ± 0.02	8.61e-09	5.73e-06	SCZ
rs62401383	ZSCAN31	T/C	-0.1 ± 0.02	8.66e-09	5.75e-06	SCZ
rs216203	SRR	C/T	-0.14 ± 0.02	8.68e-09	5.77e-06	SCZ
rs878919	LMAN2L	T/C	-0.1 ± 0.02	9e-09	5.98e-06	BPD
rs4079824	BTN3A2	G/A	0.09 ± 0.02	9.04e-09	6e-06	SCZ
rs1736891	ZSCAN31	C/A	-0.23 ± 0.04	9.07e-09	6.01e-06	SCZ
rs198808	HIST1H4H	C/G	0.12 ± 0.02	9.12e-09	6.05e-06	SCZ
rs853693	AL022393.7	G/A	-0.38 ± 0.07	9.19e-09	6.08e-06	SCZ, CD
rs1997660	AL022393.7	A/G	-0.38 ± 0.07	9.2e-09	6.08e-06	SCZ, CD
rs9468333	AL022393.7	C/T	-0.38 ± 0.07	9.2e-09	6.08e-06	SCZ, CD
rs7355523	AC068039.4	T/C	-0.54 ± 0.09	9.21e-09	6.08e-06	SCZ
rs4713158	AL022393.7	C/A	-0.38 ± 0.07	9.21e-09	6.08e-06	SCZ, CD
rs6915266	ZSCAN31	A/G	-0.1 ± 0.02	9.33e-09	6.08e-06	SCZ
rs10946940	ZSCAN31	G/A	-0.1 ± 0.02	9.33e-09	6.08e-06	SCZ
rs10807029	ZSCAN31	A/G	-0.1 ± 0.02	9.33e-09	6.08e-06	SCZ
rs6456799	ZSCAN31	G/A	-0.1 ± 0.02	9.33e-09	6.08e-06	SCZ
rs10852626	GAS8	G/T	0.08 ± 0.01	9.38e-09	6.11e-06	BPD, CD
rs114207782	AL022393.7	T/C	-0.2 ± 0.03	9.39e-09	6.11e-06	SCZ
rs213240	ZSCAN31	T/C	-0.21 ± 0.04	9.41e-09	6.11e-06	SCZ
rs12495085	RSRC1	G/A	0.11 ± 0.02	9.41e-09	6.11e-06	MDD
rs34712084	AL022393.7	A/G	-0.44 ± 0.08	9.43e-09	6.11e-06	SCZ, BPD, CD
rs1321505	AL022393.7	A/C	-0.44 ± 0.08	9.44e-09	6.11e-06	SCZ, BPD, CD
rs9468287	AL022393.7	C/A	-0.44 ± 0.08	9.44e-09	6.11e-06	SCZ, BPD, CD
rs9461432	AL022393.7	T/C	-0.44 ± 0.08	9.44e-09	6.11e-06	SCZ, BPD, CD
rs4713139	AL022393.7	C/T	-0.44 ± 0.08	9.44e-09	6.11e-06	SCZ, BPD, CD
rs4713140	AL022393.7	G/A	-0.44 ± 0.08	9.44e-09	6.11e-06	SCZ, BPD, CD
rs142302428	ZSCAN31	C/T	-0.12 ± 0.02	9.47e-09	6.13e-06	SCZ
rs1730044	RSRC1	T/C	0.09 ± 0.02	9.48e-09	6.13e-06	MDD
rs9301	ZSCAN31	T/C	-0.23 ± 0.04	9.62e-09	6.21e-06	SCZ
rs853684	ZSCAN31	T/C	-0.23 ± 0.04	9.62e-09	6.21e-06	SCZ
rs9368561	AL022393.7	C/T	-0.44 ± 0.08	9.67e-09	6.24e-06	SCZ, BPD, CD
rs55842512	RSRC1	A/G	0.11 ± 0.02	9.79e-09	6.32e-06	MDD
rs28431969	RSRC1	A/C	0.11 ± 0.02	9.89e-09	6.38e-06	MDD
rs113407804	DDHD2	A/G	-0.12 ± 0.02	1.01e-08	6.49e-06	SCZ, CD
rs10958541	DDHD2	G/C	-0.12 ± 0.02	1.01e-08	6.5e-06	SCZ, CD
rs1730029	RSRC1	C/A	0.09 ± 0.02	1.01e-08	6.52e-06	MDD
rs116303336	AL022393.7	T/C	-0.2 ± 0.04	1.02e-08	6.54e-06	SCZ
rs6913879	BTN3A2	T/C	0.1 ± 0.02	1.03e-08	6.59e-06	SCZ
rs116084777	AL022393.7	C/T	-0.2 ± 0.04	1.03e-08	6.62e-06	SCZ
rs7753366	BTN3A2	G/A	0.1 ± 0.02	1.04e-08	6.62e-06	SCZ
rs114396475	AL022393.7	C/T	-0.2 ± 0.04	1.04e-08	6.62e-06	SCZ
rs115097956	AL022393.7	A/C	-0.2 ± 0.04	1.04e-08	6.62e-06	SCZ
rs115853715	AL022393.7	T/A	-0.2 ± 0.04	1.04e-08	6.62e-06	SCZ
rs114199250	AL022393.7	T/C	-0.2 ± 0.04	1.04e-08	6.62e-06	SCZ
rs114824107	AL022393.7	C/T	-0.2 ± 0.04	1.04e-08	6.62e-06	SCZ
rs114594878	AL022393.7	A/C	-0.2 ± 0.04	1.04e-08	6.62e-06	SCZ
rs116507134	AL022393.7	C/G	-0.2 ± 0.04	1.04e-08	6.62e-06	SCZ
rs115929234	AL022393.7	G/A	-0.2 ± 0.04	1.04e-08	6.62e-06	SCZ
rs114790201	AL022393.7	T/C	-0.2 ± 0.04	1.04e-08	6.62e-06	SCZ
rs115846322	AL022393.7	G/T	-0.2 ± 0.04	1.04e-08	6.62e-06	SCZ
rs114817676	AL022393.7	A/T	-0.2 ± 0.04	1.04e-08	6.62e-06	SCZ
rs116784856	AL022393.7	T/C	-0.2 ± 0.04	1.04e-08	6.62e-06	SCZ
rs116088038	AL022393.7	A/G	-0.2 ± 0.04	1.04e-08	6.62e-06	SCZ
rs114251153	AL022393.7	G/A	-0.2 ± 0.04	1.04e-08	6.62e-06	SCZ
rs276371	ZSCAN31	A/T	-0.16 ± 0.03	1.04e-08	6.64e-06	SCZ
rs2531806	AL022393.7	C/A	-0.41 ± 0.07	1.05e-08	6.67e-06	SCZ, CD
rs1915935	RSRC1	G/A	0.09 ± 0.02	1.06e-08	6.72e-06	MDD
rs10936145	RSRC1	A/G	0.1 ± 0.02	1.06e-08	6.75e-06	MDD
rs1730032	RSRC1	T/C	0.09 ± 0.02	1.06e-08	6.75e-06	MDD
rs73172134	RSRC1	A/G	0.1 ± 0.02	1.06e-08	6.75e-06	MDD
rs12191550	BTN3A2	G/A	0.09 ± 0.02	1.07e-08	6.77e-06	SCZ
rs11710813	RSRC1	C/T	0.1 ± 0.02	1.07e-08	6.78e-06	MDD
rs10112856	DDHD2	G/A	-0.12 ± 0.02	1.07e-08	6.78e-06	SCZ, CD
rs276369	ZSCAN31	A/T	-0.16 ± 0.03	1.07e-08	6.79e-06	SCZ
rs16887258	DDHD2	A/G	-0.12 ± 0.02	1.07e-08	6.79e-06	SCZ, CD
rs827160	RSRC1	A/G	0.09 ± 0.02	1.08e-08	6.82e-06	MDD
rs55885015	DDHD2	A/G	-0.12 ± 0.02	1.08e-08	6.82e-06	SCZ, CD
rs114916134	AL022393.7	G/A	-0.2 ± 0.04	1.08e-08	6.83e-06	SCZ
rs67457459	AL022393.7	T/G	-0.31 ± 0.05	1.08e-08	6.83e-06	SCZ, CD
rs7186192	GAS8	G/A	0.07 ± 0.01	1.08e-08	6.83e-06	BPD
rs156740	ZSCAN31	G/A	-0.16 ± 0.03	1.09e-08	6.84e-06	SCZ
rs827157	RSRC1	G/A	0.09 ± 0.02	1.09e-08	6.87e-06	MDD
rs10936144	RSRC1	C/T	0.1 ± 0.02	1.09e-08	6.87e-06	MDD
rs827155	RSRC1	C/T	0.09 ± 0.02	1.1e-08	6.92e-06	MDD
rs174388	C6orf3	C/G	-0.15 ± 0.03	1.1e-08	6.92e-06	SCZ
rs4842842	ADAMTSL3	A/G	0.1 ± 0.02	1.1e-08	6.92e-06	SCZ
rs4713112	ZSCAN31	T/G	-0.1 ± 0.02	1.11e-08	6.98e-06	SCZ
rs113998287	AL022393.7	T/C	-0.2 ± 0.03	1.12e-08	7.03e-06	SCZ
rs881983	ADAMTSL3	C/T	0.1 ± 0.02	1.12e-08	7.03e-06	SCZ
rs1951905	BTN3A2	C/T	0.1 ± 0.02	1.13e-08	7.05e-06	SCZ
rs35716472	AL022393.7	C/G	-0.34 ± 0.06	1.13e-08	7.06e-06	SCZ, BPD, CD
rs9384797	C6orf3	C/T	-0.16 ± 0.03	1.14e-08	7.11e-06	SCZ
rs2856645	HIST1H4H	G/T	0.12 ± 0.02	1.14e-08	7.11e-06	SCZ
rs149973	ZSCAN31	G/T	-0.17 ± 0.03	1.16e-08	7.22e-06	SCZ
rs4379415	DDHD2	C/T	-0.12 ± 0.02	1.16e-08	7.23e-06	SCZ, CD
rs74302881	DDHD2	A/G	-0.12 ± 0.02	1.16e-08	7.25e-06	SCZ, CD
rs862352	RSRC1	A/G	0.09 ± 0.02	1.18e-08	7.35e-06	MDD
rs7015996	DDHD2	T/C	-0.12 ± 0.02	1.18e-08	7.37e-06	SCZ, CD
rs71559038	AL022393.7	A/G	-0.36 ± 0.06	1.19e-08	7.38e-06	SCZ, BPD, CD
rs7016434	DDHD2	T/C	-0.12 ± 0.02	1.19e-08	7.39e-06	SCZ, CD
rs11886820	AC068039.4	G/T	-0.55 ± 0.1	1.19e-08	7.39e-06	SCZ
rs10216482	DDHD2	T/C	-0.12 ± 0.02	1.19e-08	7.4e-06	SCZ, CD
rs942378	BTN3A2	G/A	0.1 ± 0.02	1.2e-08	7.43e-06	SCZ
rs1575534	BTN3A2	C/T	0.1 ± 0.02	1.2e-08	7.43e-06	SCZ
rs9467610	BTN3A2	G/C	0.1 ± 0.02	1.2e-08	7.43e-06	SCZ
rs1924469	BTN3A2	T/C	0.1 ± 0.02	1.2e-08	7.44e-06	SCZ
rs13212921	AL022393.7	C/T	-0.31 ± 0.05	1.2e-08	7.45e-06	SCZ, CD
rs9467615	BTN3A2	T/C	0.1 ± 0.02	1.2e-08	7.45e-06	SCZ
rs9461215	BTN3A2	T/C	0.1 ± 0.02	1.21e-08	7.46e-06	SCZ
rs9467604	BTN3A2	A/T	0.1 ± 0.02	1.21e-08	7.47e-06	SCZ
rs827153	RSRC1	C/T	0.09 ± 0.02	1.21e-08	7.47e-06	MDD
rs36710	CTC-228N24.3	G/A	0.11 ± 0.02	1.21e-08	7.48e-06	BPD
rs3799346	BTN3A2	C/T	0.1 ± 0.02	1.21e-08	7.48e-06	SCZ
rs1324082	BTN3A2	C/T	0.1 ± 0.02	1.21e-08	7.49e-06	SCZ
rs116045192	ZSCAN31	C/T	-0.12 ± 0.02	1.22e-08	7.5e-06	SCZ
rs3799350	BTN3A2	G/T	0.1 ± 0.02	1.22e-08	7.5e-06	SCZ
rs141785964	AL022393.7	T/C	-0.35 ± 0.06	1.22e-08	7.52e-06	SCZ
rs7572215	AC068039.4	G/A	-0.56 ± 0.1	1.23e-08	7.58e-06	SCZ
rs149956	ZSCAN31	G/A	-0.18 ± 0.03	1.23e-08	7.59e-06	SCZ
rs115029550	AL022393.7	G/A	-0.2 ± 0.04	1.24e-08	7.6e-06	SCZ
rs2093303	BTN3A2	T/C	0.09 ± 0.02	1.24e-08	7.61e-06	SCZ
rs2856646	HIST1H4H	G/A	0.12 ± 0.02	1.27e-08	7.78e-06	SCZ
rs116501818	ZSCAN31	T/C	-0.1 ± 0.02	1.27e-08	7.82e-06	SCZ
rs827149	RSRC1	G/A	0.09 ± 0.02	1.28e-08	7.84e-06	MDD
rs114193065	ZSCAN31	T/C	-0.1 ± 0.02	1.31e-08	8.02e-06	SCZ
rs116278901	AL022393.7	A/G	-0.38 ± 0.07	1.32e-08	8.08e-06	SCZ, BPD, CD
rs10946861	BTN3A2	C/T	0.09 ± 0.02	1.33e-08	8.12e-06	SCZ
rs699925	RSRC1	G/A	0.09 ± 0.02	1.33e-08	8.15e-06	MDD
rs6788907	RSRC1	G/A	0.1 ± 0.02	1.34e-08	8.17e-06	MDD
rs7755054	BTN3A2	C/G	0.08 ± 0.01	1.36e-08	8.3e-06	SCZ, CD
rs7591150	AC068039.4	C/G	-0.36 ± 0.06	1.36e-08	8.31e-06	SCZ
rs10201419	AC068039.4	A/G	-0.55 ± 0.1	1.36e-08	8.31e-06	SCZ
rs57918891	DDHD2	G/A	-0.12 ± 0.02	1.37e-08	8.34e-06	SCZ, CD
rs9468213	ZSCAN31	G/A	-0.1 ± 0.02	1.38e-08	8.37e-06	SCZ
rs7206546	GAS8	C/T	0.08 ± 0.01	1.38e-08	8.38e-06	BPD, CD
rs115102648	AL022393.7	A/G	-0.2 ± 0.04	1.42e-08	8.57e-06	SCZ
rs116611975	AL022393.7	A/G	-0.2 ± 0.04	1.42e-08	8.57e-06	SCZ
rs116134148	AL022393.7	A/G	-0.2 ± 0.04	1.42e-08	8.57e-06	SCZ
rs116639502	AL022393.7	G/A	-0.2 ± 0.04	1.42e-08	8.57e-06	SCZ
rs213238	ZSCAN31	T/C	-0.23 ± 0.04	1.42e-08	8.57e-06	SCZ
rs12682626	DDHD2	A/G	-0.12 ± 0.02	1.44e-08	8.68e-06	SCZ, CD
rs1656369	RSRC1	T/A	0.1 ± 0.02	1.45e-08	8.69e-06	MDD
rs133357	WBP2NL	C/T	-0.17 ± 0.03	1.46e-08	8.76e-06	SCZ
rs114984346	AL022393.7	T/C	-0.2 ± 0.04	1.47e-08	8.78e-06	SCZ
rs1150726	AL022393.7	G/A	-0.33 ± 0.06	1.47e-08	8.79e-06	SCZ
rs17693963	AL022393.7	A/C	-0.39 ± 0.07	1.47e-08	8.79e-06	SCZ, BPD, CD
rs7613528	RSRC1	C/T	0.1 ± 0.02	1.47e-08	8.79e-06	MDD
rs2159115	GAS8	G/A	0.08 ± 0.01	1.47e-08	8.81e-06	BPD, CD
rs149583087	AL022393.7	G/A	-0.43 ± 0.08	1.48e-08	8.86e-06	SCZ, BPD, CD
rs7771468	BTN3A2	A/T	0.09 ± 0.02	1.48e-08	8.86e-06	SCZ
rs4822084	WBP2NL	C/T	-0.17 ± 0.03	1.49e-08	8.86e-06	SCZ
rs1778484	AL022393.7	A/G	-0.33 ± 0.06	1.5e-08	8.92e-06	SCZ
rs2013960	WBP2NL	T/A	-0.17 ± 0.03	1.5e-08	8.96e-06	SCZ
rs1150716	ZSCAN31	T/G	-0.24 ± 0.04	1.51e-08	8.96e-06	SCZ
rs133358	WBP2NL	A/T	-0.17 ± 0.03	1.51e-08	8.98e-06	SCZ
rs9380007	ZSCAN31	T/C	-0.13 ± 0.02	1.51e-08	8.98e-06	SCZ
rs11893881	ALMS1P	T/A	-0.14 ± 0.02	1.52e-08	9.02e-06	SCZ
rs860422	RSRC1	C/G	0.09 ± 0.02	1.53e-08	9.11e-06	MDD
rs1063392	WBP2NL	A/G	-0.18 ± 0.03	1.53e-08	9.11e-06	SCZ
rs10196402	ALMS1P	A/C	-0.12 ± 0.02	1.55e-08	9.18e-06	SCZ
rs12692978	AC068039.4	C/T	-0.56 ± 0.1	1.56e-08	9.22e-06	SCZ
rs198839	HIST1H4H	G/T	0.12 ± 0.02	1.56e-08	9.24e-06	SCZ
rs1009136	MAU2	G/A	0.06 ± 0.01	1.58e-08	9.34e-06	SCZ
rs36712	CTC-228N24.3	C/G	0.1 ± 0.02	1.6e-08	9.47e-06	BPD
rs115348079	AL022393.7	T/C	-0.27 ± 0.05	1.62e-08	9.55e-06	SCZ
rs5758553	WBP2NL	G/A	-0.17 ± 0.03	1.62e-08	9.59e-06	SCZ
rs42916	CTC-228N24.3	A/C	0.1 ± 0.02	1.64e-08	9.66e-06	BPD
rs11970439	AL022393.7	C/G	-0.3 ± 0.05	1.65e-08	9.68e-06	SCZ, BPD
rs17301128	AL022393.7	C/G	-0.3 ± 0.05	1.65e-08	9.68e-06	SCZ, BPD
rs6912584	AL022393.7	T/C	-0.3 ± 0.05	1.65e-08	9.68e-06	SCZ, BPD
rs56131013	AL022393.7	G/A	-0.3 ± 0.05	1.65e-08	9.68e-06	SCZ, BPD
rs6903652	AL022393.7	C/G	-0.3 ± 0.05	1.65e-08	9.68e-06	SCZ, BPD
rs6903823	AL022393.7	A/G	-0.3 ± 0.05	1.65e-08	9.68e-06	SCZ, BPD
rs6456816	AL022393.7	C/T	-0.31 ± 0.05	1.65e-08	9.7e-06	SCZ
rs7757003	AL022393.7	G/A	-0.31 ± 0.05	1.66e-08	9.7e-06	SCZ, BPD
rs13210258	AL022393.7	G/T	-0.31 ± 0.05	1.66e-08	9.7e-06	SCZ, BPD
rs1119211	AL022393.7	G/C	-0.31 ± 0.05	1.66e-08	9.7e-06	SCZ, BPD
rs9468350	AL022393.7	A/G	-0.31 ± 0.05	1.66e-08	9.7e-06	SCZ
rs6456814	AL022393.7	C/A	-0.31 ± 0.05	1.66e-08	9.71e-06	SCZ, BPD
rs7525211	RP11-776H12.1	A/T	0.12 ± 0.02	1.67e-08	9.76e-06	BPD
rs4667693	AC068039.4	T/C	-0.56 ± 0.1	1.68e-08	9.8e-06	SCZ
rs79885034	GAS8	C/T	0.08 ± 0.01	1.68e-08	9.8e-06	BPD, CD
rs7184315	GAS8	C/G	0.08 ± 0.01	1.68e-08	9.83e-06	BPD, CD
rs112791537	DDHD2	A/G	-0.12 ± 0.02	1.69e-08	9.9e-06	SCZ, CD
rs7836805	DDHD2	C/A	-0.11 ± 0.02	1.71e-08	1e-05	SCZ, CD
rs6903228	BTN3A2	A/G	0.14 ± 0.02	1.72e-08	1e-05	SCZ, CD
rs9461222	BTN3A2	G/A	0.14 ± 0.02	1.72e-08	1e-05	SCZ, CD
rs9467635	BTN3A2	A/C	0.14 ± 0.02	1.72e-08	1e-05	SCZ, CD
rs34525648	BTN3A2	G/A	0.14 ± 0.02	1.72e-08	1e-05	SCZ, CD
rs9461223	BTN3A2	T/C	0.14 ± 0.02	1.72e-08	1e-05	SCZ, CD
rs9295675	BTN3A2	C/T	0.14 ± 0.02	1.72e-08	1e-05	SCZ, CD
rs6931120	BTN3A2	G/A	0.14 ± 0.02	1.72e-08	1e-05	SCZ, CD
rs3734523	BTN3A2	G/A	0.14 ± 0.02	1.72e-08	1e-05	SCZ, CD
rs6940007	BTN3A2	A/C	0.14 ± 0.02	1.72e-08	1e-05	SCZ, CD
rs717915	TYW5	T/C	0.09 ± 0.02	1.73e-08	1e-05	SCZ
rs67040724	AL022393.7	T/C	-0.43 ± 0.08	1.73e-08	1.01e-05	SCZ, BPD, CD
rs6773505	RSRC1	A/G	0.09 ± 0.02	1.74e-08	1.01e-05	MDD
rs149971	ZSCAN31	G/A	-0.17 ± 0.03	1.74e-08	1.01e-05	SCZ
rs6669384	CD46	T/C	0.23 ± 0.04	1.74e-08	1.01e-05	SCZ
rs12696067	RSRC1	C/T	0.09 ± 0.02	1.75e-08	1.01e-05	MDD
rs6762706	RSRC1	C/T	0.09 ± 0.02	1.75e-08	1.01e-05	MDD
rs10197755	ALMS1P	T/A	-0.14 ± 0.02	1.75e-08	1.01e-05	SCZ
rs10185080	ALMS1P	C/A	-0.14 ± 0.02	1.75e-08	1.01e-05	SCZ
rs9467835	BTN3A2	A/G	0.08 ± 0.01	1.76e-08	1.02e-05	SCZ
rs4785710	GAS8	C/T	0.08 ± 0.01	1.77e-08	1.02e-05	BPD, CD
rs13193685	BTN3A2	A/G	0.09 ± 0.02	1.78e-08	1.03e-05	SCZ
rs6456801	ZSCAN31	T/C	-0.1 ± 0.02	1.78e-08	1.03e-05	SCZ
rs116463813	AL022393.7	T/C	-0.27 ± 0.05	1.78e-08	1.03e-05	SCZ
rs6921256	ZSCAN31	C/T	-0.1 ± 0.02	1.8e-08	1.04e-05	SCZ
rs11655813	SRR	C/T	-0.13 ± 0.02	1.81e-08	1.04e-05	SCZ
rs133349	WBP2NL	A/T	-0.17 ± 0.03	1.82e-08	1.05e-05	SCZ
rs149965	AL022393.7	T/A	-0.48 ± 0.08	1.83e-08	1.05e-05	SCZ
rs114016000	AL022393.7	C/T	-0.27 ± 0.05	1.83e-08	1.05e-05	SCZ
rs149974	ZSCAN31	T/C	-0.17 ± 0.03	1.84e-08	1.06e-05	SCZ
rs12603057	SRR	T/C	-0.13 ± 0.02	1.85e-08	1.06e-05	SCZ
rs147243508	AL022393.7	C/G	-0.2 ± 0.03	1.85e-08	1.06e-05	SCZ
rs114354338	AL022393.7	T/G	-0.2 ± 0.03	1.85e-08	1.06e-05	SCZ
rs115844119	AL022393.7	C/T	-0.2 ± 0.03	1.85e-08	1.06e-05	SCZ
rs115843558	AL022393.7	G/A	-0.2 ± 0.03	1.85e-08	1.06e-05	SCZ
rs114885790	AL022393.7	T/C	-0.2 ± 0.03	1.85e-08	1.06e-05	SCZ
rs12143085	TMEM81	A/G	0.16 ± 0.03	1.87e-08	1.07e-05	SCZ
rs200465	AL022393.7	T/A	-0.39 ± 0.07	1.88e-08	1.07e-05	SCZ, CD
rs58780114	DDHD2	G/A	-0.12 ± 0.02	1.88e-08	1.07e-05	SCZ, CD
rs67662114	AL022393.7	G/A	-0.44 ± 0.08	1.89e-08	1.08e-05	SCZ, BPD, CD
rs56862318	AL022393.7	G/A	-0.3 ± 0.05	1.91e-08	1.09e-05	SCZ, CD
rs13219354	AL022393.7	T/C	-0.3 ± 0.05	1.91e-08	1.09e-05	SCZ, CD
rs116337663	AL022393.7	A/G	-0.37 ± 0.07	1.92e-08	1.1e-05	SCZ, BPD, CD
rs10257979	RP11-3N2.13	A/C	0.18 ± 0.03	1.92e-08	1.1e-05	SCZ
rs11623942	SPATA7	G/C	0.12 ± 0.02	1.94e-08	1.11e-05	SCZ
rs13216117	AL022393.7	A/G	-0.44 ± 0.08	1.95e-08	1.11e-05	SCZ, BPD, CD
rs34817112	AL022393.7	G/A	-0.3 ± 0.05	1.96e-08	1.12e-05	SCZ, CD
rs2306899	DDHD2	C/T	-0.12 ± 0.02	1.97e-08	1.12e-05	SCZ, CD
rs28360499	AL022393.7	G/A	-0.43 ± 0.08	1.97e-08	1.12e-05	SCZ, BPD, CD
rs12056698	DDHD2	C/G	-0.12 ± 0.02	1.97e-08	1.12e-05	SCZ, CD
rs149982	AL022393.7	C/T	-0.45 ± 0.08	1.97e-08	1.12e-05	SCZ
rs7828832	DDHD2	T/A	-0.12 ± 0.02	1.98e-08	1.12e-05	SCZ, CD
rs34589724	BTN3A2	T/G	0.08 ± 0.01	1.99e-08	1.13e-05	SCZ
rs11076618	GAS8	C/T	0.09 ± 0.02	2e-08	1.14e-05	BPD, CD
rs6803532	RSRC1	G/T	0.09 ± 0.02	2.01e-08	1.14e-05	MDD
rs864876	RSRC1	C/G	0.09 ± 0.02	2.01e-08	1.14e-05	MDD
rs114268812	ZSCAN31	A/G	-0.14 ± 0.02	2.01e-08	1.14e-05	SCZ
rs13059066	RSRC1	A/T	0.09 ± 0.02	2.02e-08	1.14e-05	MDD
rs78259251	BTN3A2	T/C	0.09 ± 0.02	2.03e-08	1.14e-05	SCZ
rs9348721	BTN3A2	A/G	0.36 ± 0.06	2.03e-08	1.14e-05	SCZ, CD
rs16891727	BTN3A2	C/A	0.36 ± 0.06	2.03e-08	1.14e-05	SCZ, CD
rs71559024	BTN3A2	G/A	0.23 ± 0.04	2.04e-08	1.15e-05	SCZ, BPD, CD
rs827805	RSRC1	C/G	0.09 ± 0.02	2.04e-08	1.15e-05	MDD
rs36101351	AL022393.7	C/T	-0.43 ± 0.08	2.04e-08	1.15e-05	SCZ, BPD, CD
rs10876460	ATP5G2	A/G	0.09 ± 0.02	2.04e-08	1.15e-05	SCZ
rs3933235	BTN3A2	C/T	0.09 ± 0.02	2.07e-08	1.16e-05	SCZ
rs34273322	BTN3A2	T/A	0.44 ± 0.08	2.08e-08	1.16e-05	SCZ, CD
rs9379873	BTN3A2	T/C	0.44 ± 0.08	2.08e-08	1.16e-05	SCZ, CD
rs9393718	BTN3A2	G/A	0.44 ± 0.08	2.08e-08	1.16e-05	SCZ, CD
rs9358939	BTN3A2	C/G	0.44 ± 0.08	2.08e-08	1.16e-05	SCZ, CD
rs2393667	BTN3A2	T/C	0.44 ± 0.08	2.08e-08	1.16e-05	SCZ, CD
rs3734537	BTN3A2	C/A	0.44 ± 0.08	2.08e-08	1.16e-05	SCZ, CD
rs2076030	BTN3A2	G/A	0.44 ± 0.08	2.08e-08	1.16e-05	SCZ, CD
rs2235251	BTN3A2	C/T	0.44 ± 0.08	2.08e-08	1.16e-05	SCZ, CD
rs9366656	BTN3A2	T/C	0.44 ± 0.08	2.08e-08	1.16e-05	SCZ, CD
rs9379875	BTN3A2	C/T	0.44 ± 0.08	2.08e-08	1.16e-05	SCZ, CD
rs35942482	BTN3A2	T/A	0.44 ± 0.08	2.08e-08	1.16e-05	SCZ, CD
rs4785717	GAS8	G/A	0.08 ± 0.01	2.08e-08	1.16e-05	BPD, CD
rs6500440	GAS8	C/T	0.08 ± 0.01	2.1e-08	1.18e-05	BPD, CD
rs4785716	GAS8	C/T	0.08 ± 0.01	2.11e-08	1.18e-05	BPD, CD
rs114946097	ZSCAN31	A/G	-0.12 ± 0.02	2.12e-08	1.18e-05	SCZ
rs150876440	AL022393.7	C/T	-0.21 ± 0.04	2.15e-08	1.2e-05	SCZ
rs10200608	AC068039.4	G/A	-0.55 ± 0.1	2.16e-08	1.2e-05	SCZ
rs10936143	RSRC1	T/C	0.1 ± 0.02	2.17e-08	1.2e-05	MDD
rs73172114	RSRC1	A/G	0.1 ± 0.02	2.17e-08	1.2e-05	MDD
rs12631704	RSRC1	A/G	0.1 ± 0.02	2.17e-08	1.2e-05	MDD
rs6806967	RSRC1	C/T	0.1 ± 0.02	2.17e-08	1.2e-05	MDD
rs73172119	RSRC1	G/A	0.1 ± 0.02	2.17e-08	1.2e-05	MDD
rs5751195	WBP2NL	A/C	-0.16 ± 0.03	2.18e-08	1.21e-05	SCZ
rs34332556	BTN3A2	C/G	0.23 ± 0.04	2.18e-08	1.21e-05	SCZ, BPD, CD
rs115893979	AL022393.7	G/T	-0.19 ± 0.03	2.19e-08	1.21e-05	SCZ
rs10783580	ATP5G2	G/A	0.09 ± 0.02	2.19e-08	1.21e-05	SCZ
rs133347	WBP2NL	A/T	-0.17 ± 0.03	2.23e-08	1.23e-05	SCZ
rs11249996	AF131216.5	A/C	-0.07 ± 0.01	2.24e-08	1.24e-05	SCZ
rs115744018	AL022393.7	G/A	-0.37 ± 0.07	2.26e-08	1.25e-05	SCZ, BPD, CD
rs1778482	AL022393.7	G/C	-0.33 ± 0.06	2.27e-08	1.25e-05	SCZ
rs115303072	AL022393.7	T/A	-0.34 ± 0.06	2.27e-08	1.25e-05	SCZ
rs149005266	AL022393.7	T/G	-0.37 ± 0.07	2.27e-08	1.25e-05	SCZ, BPD, CD
rs116153562	AL022393.7	T/C	-0.37 ± 0.07	2.28e-08	1.26e-05	SCZ, BPD, CD
rs8101499	MAU2	G/A	0.06 ± 0.01	2.29e-08	1.26e-05	SCZ
rs149982	ZSCAN31	C/T	-0.22 ± 0.04	2.29e-08	1.26e-05	SCZ
rs60530611	DDHD2	C/T	-0.12 ± 0.02	2.31e-08	1.27e-05	SCZ, CD
rs149962	ZSCAN31	G/A	-0.24 ± 0.04	2.31e-08	1.27e-05	SCZ
rs116500795	AL022393.7	T/C	-0.37 ± 0.07	2.31e-08	1.27e-05	SCZ, BPD, CD
rs2622320	ZSCAN31	T/A	-0.19 ± 0.03	2.32e-08	1.27e-05	SCZ
rs156738	ZSCAN31	G/C	-0.24 ± 0.04	2.33e-08	1.28e-05	SCZ
rs149959	ZSCAN31	T/C	-0.24 ± 0.04	2.34e-08	1.28e-05	SCZ
rs2270376	DDHD2	G/C	-0.12 ± 0.02	2.34e-08	1.28e-05	SCZ, CD
rs55962869	DDHD2	T/C	-0.12 ± 0.02	2.34e-08	1.28e-05	SCZ, CD
rs11783967	DDHD2	A/G	-0.12 ± 0.02	2.34e-08	1.28e-05	SCZ, CD
rs10108757	DDHD2	C/G	-0.12 ± 0.02	2.34e-08	1.28e-05	SCZ, CD
rs10099466	DDHD2	T/G	-0.12 ± 0.02	2.34e-08	1.28e-05	SCZ, CD
rs1043782	DDHD2	C/T	-0.12 ± 0.02	2.34e-08	1.28e-05	SCZ, CD
rs10207085	AC068039.4	T/G	-0.56 ± 0.1	2.35e-08	1.28e-05	SCZ
rs7604918	AC068039.4	G/A	-0.56 ± 0.1	2.35e-08	1.28e-05	SCZ
rs11897196	AC068039.4	G/A	-0.56 ± 0.1	2.35e-08	1.28e-05	SCZ
rs149958	ZSCAN31	A/C	-0.24 ± 0.04	2.35e-08	1.28e-05	SCZ
rs2791333	ZSCAN31	A/G	-0.19 ± 0.03	2.36e-08	1.28e-05	SCZ
rs2622322	ZSCAN31	C/G	-0.19 ± 0.03	2.36e-08	1.28e-05	SCZ
rs1150670	ZSCAN31	A/G	-0.19 ± 0.03	2.36e-08	1.28e-05	SCZ
rs2021826	ZSCAN31	G/A	-0.19 ± 0.03	2.36e-08	1.28e-05	SCZ
rs1233696	ZSCAN31	T/C	-0.19 ± 0.03	2.36e-08	1.28e-05	SCZ
rs973889	AC068039.4	A/G	-0.56 ± 0.1	2.36e-08	1.28e-05	SCZ
rs6900665	BTN3A2	C/T	0.36 ± 0.06	2.36e-08	1.29e-05	SCZ, CD
rs149949	AL022393.7	T/C	-0.39 ± 0.07	2.37e-08	1.29e-05	SCZ, BPD, CD
rs10755641	BTN3A2	A/G	0.09 ± 0.02	2.38e-08	1.29e-05	SCZ
rs5758527	WBP2NL	T/G	-0.16 ± 0.03	2.39e-08	1.3e-05	SCZ
rs6724337	AC068039.4	C/T	-0.56 ± 0.1	2.4e-08	1.3e-05	SCZ
rs34582964	BTN3A2	G/A	0.08 ± 0.02	2.4e-08	1.3e-05	SCZ
rs72841536	BTN3A2	T/A	0.44 ± 0.08	2.4e-08	1.3e-05	SCZ, CD
rs17320614	BTN3A2	C/T	0.08 ± 0.02	2.41e-08	1.3e-05	SCZ
rs7775820	BTN3A2	T/C	0.08 ± 0.02	2.41e-08	1.3e-05	SCZ
rs28385589	BTN3A2	C/T	0.08 ± 0.02	2.41e-08	1.3e-05	SCZ
rs6519301	WBP2NL	A/G	-0.16 ± 0.03	2.41e-08	1.3e-05	SCZ
rs34024998	ZSCAN31	G/C	-0.24 ± 0.04	2.41e-08	1.3e-05	SCZ
rs6906814	BTN3A2	C/T	0.08 ± 0.02	2.42e-08	1.31e-05	SCZ
rs115192666	AL022393.7	A/G	-0.38 ± 0.07	2.43e-08	1.31e-05	SCZ, BPD, CD
rs9295663	BTN3A2	T/C	0.09 ± 0.02	2.45e-08	1.32e-05	SCZ
rs140045497	AL022393.7	G/T	-0.19 ± 0.03	2.52e-08	1.36e-05	SCZ
rs7586463	ALMS1P	T/C	-0.14 ± 0.02	2.52e-08	1.36e-05	SCZ
rs17009159	ALMS1P	A/T	-0.14 ± 0.02	2.52e-08	1.36e-05	SCZ
rs7583255	ALMS1P	T/G	-0.14 ± 0.02	2.52e-08	1.36e-05	SCZ
rs9653557	ALMS1P	A/C	-0.14 ± 0.02	2.52e-08	1.36e-05	SCZ
rs10198549	ALMS1P	A/G	-0.14 ± 0.02	2.52e-08	1.36e-05	SCZ
rs6735946	ALMS1P	A/G	-0.14 ± 0.02	2.53e-08	1.36e-05	SCZ
rs4808942	MAU2	C/T	0.06 ± 0.01	2.53e-08	1.36e-05	SCZ
rs10207220	ALMS1P	G/C	-0.14 ± 0.02	2.53e-08	1.36e-05	SCZ
rs10169213	ALMS1P	G/C	-0.14 ± 0.02	2.53e-08	1.36e-05	SCZ
rs133293	WBP2NL	G/A	-0.16 ± 0.03	2.54e-08	1.36e-05	SCZ
rs115866328	AL022393.7	T/C	-0.38 ± 0.07	2.54e-08	1.36e-05	SCZ, BPD, CD
rs114541658	AL022393.7	T/C	-0.38 ± 0.07	2.54e-08	1.36e-05	SCZ, BPD, CD
rs116761238	AL022393.7	G/A	-0.38 ± 0.07	2.54e-08	1.36e-05	SCZ, BPD, CD
rs114195161	AL022393.7	A/G	-0.38 ± 0.07	2.54e-08	1.36e-05	SCZ, BPD, CD
rs35120058	BTN3A2	A/G	0.23 ± 0.04	2.55e-08	1.36e-05	SCZ, BPD, CD
rs156739	ZSCAN31	C/A	-0.24 ± 0.04	2.56e-08	1.37e-05	SCZ
rs114843383	AL022393.7	G/T	-0.36 ± 0.06	2.57e-08	1.37e-05	SCZ
rs116643830	AL022393.7	G/A	-0.36 ± 0.06	2.57e-08	1.37e-05	SCZ
rs116152626	AL022393.7	T/A	-0.36 ± 0.06	2.57e-08	1.37e-05	SCZ
rs116335139	AL022393.7	T/G	-0.36 ± 0.06	2.57e-08	1.37e-05	SCZ
rs114364056	AL022393.7	G/A	-0.36 ± 0.06	2.57e-08	1.37e-05	SCZ
rs1150694	ZSCAN31	G/T	-0.2 ± 0.04	2.58e-08	1.38e-05	SCZ
rs169262	AL022393.7	C/T	-0.28 ± 0.05	2.59e-08	1.38e-05	SCZ, BPD, CD
rs6740766	ALMS1P	A/G	-0.14 ± 0.02	2.6e-08	1.38e-05	SCZ
rs116668069	AL022393.7	C/A	-0.38 ± 0.07	2.61e-08	1.39e-05	SCZ, BPD, CD
rs2905423	MAU2	A/G	0.05 ± 0.01	2.62e-08	1.39e-05	SCZ
rs149977	AL022393.7	A/G	-0.45 ± 0.08	2.63e-08	1.4e-05	SCZ
rs1005125	ZSCAN31	G/A	-0.2 ± 0.04	2.65e-08	1.41e-05	SCZ
rs116076247	AL022393.7	A/G	-0.37 ± 0.07	2.66e-08	1.41e-05	SCZ, BPD, CD
rs6756885	ALMS1P	A/G	-0.14 ± 0.02	2.68e-08	1.42e-05	SCZ
rs114248568	AL022393.7	A/G	-0.31 ± 0.06	2.69e-08	1.42e-05	SCZ
rs115575070	AL022393.7	G/T	-0.31 ± 0.06	2.69e-08	1.42e-05	SCZ
rs827144	RSRC1	G/A	0.09 ± 0.02	2.71e-08	1.43e-05	MDD
rs10456343	BTN3A2	G/T	0.08 ± 0.01	2.71e-08	1.44e-05	SCZ
rs9368480	BTN3A2	C/A	0.08 ± 0.01	2.73e-08	1.45e-05	SCZ
rs2213806	AL022393.7	G/A	-0.35 ± 0.06	2.75e-08	1.46e-05	SCZ, CD
rs3770445	AC068039.4	T/C	-0.55 ± 0.1	2.75e-08	1.46e-05	SCZ
rs4668412	AC068039.4	A/G	-0.55 ± 0.1	2.76e-08	1.46e-05	SCZ
rs6709156	AC068039.4	T/C	-0.55 ± 0.1	2.76e-08	1.46e-05	SCZ
rs12692970	AC068039.4	T/C	-0.55 ± 0.1	2.77e-08	1.46e-05	SCZ
rs7586207	AC068039.4	A/G	-0.55 ± 0.1	2.77e-08	1.46e-05	SCZ
rs10204622	AC068039.4	C/T	-0.55 ± 0.1	2.77e-08	1.46e-05	SCZ
rs2292815	AC068039.4	C/G	-0.56 ± 0.1	2.77e-08	1.46e-05	SCZ
rs13419987	AC068039.4	T/C	-0.55 ± 0.1	2.77e-08	1.46e-05	SCZ
rs3770452	AC068039.4	A/G	-0.55 ± 0.1	2.77e-08	1.46e-05	SCZ
rs3770451	AC068039.4	T/G	-0.55 ± 0.1	2.77e-08	1.46e-05	SCZ
rs7649643	RSRC1	A/G	0.09 ± 0.02	2.77e-08	1.46e-05	MDD
rs10166005	AC068039.4	C/T	-0.55 ± 0.1	2.78e-08	1.46e-05	SCZ
rs10194102	AC068039.4	G/C	-0.55 ± 0.1	2.78e-08	1.46e-05	SCZ
rs11904009	AC068039.4	T/G	-0.55 ± 0.1	2.78e-08	1.46e-05	SCZ
rs11757	AC068039.4	C/G	-0.55 ± 0.1	2.78e-08	1.46e-05	SCZ
rs12692973	AC068039.4	C/T	-0.55 ± 0.1	2.78e-08	1.46e-05	SCZ
rs6745143	AC068039.4	G/A	-0.55 ± 0.1	2.78e-08	1.46e-05	SCZ
rs6758704	AC068039.4	T/C	-0.55 ± 0.1	2.78e-08	1.46e-05	SCZ
rs66835971	AC068039.4	G/A	-0.55 ± 0.1	2.78e-08	1.46e-05	SCZ
rs10206062	AC068039.4	A/T	-0.55 ± 0.1	2.78e-08	1.46e-05	SCZ
rs9379891	BTN3A2	C/T	0.34 ± 0.06	2.78e-08	1.46e-05	SCZ, CD
rs142826538	ZSCAN31	A/G	-0.14 ± 0.02	2.8e-08	1.46e-05	SCZ
rs6759575	AC068039.4	C/T	-0.55 ± 0.1	2.8e-08	1.46e-05	SCZ
rs413016	MNT	C/T	-0.08 ± 0.02	2.8e-08	1.46e-05	SCZ
rs827801	RSRC1	A/T	0.09 ± 0.02	2.83e-08	1.47e-05	MDD
rs6511032	MAU2	T/C	0.05 ± 0.01	2.85e-08	1.48e-05	SCZ
rs35909544	AL022393.7	G/A	-0.3 ± 0.05	2.87e-08	1.5e-05	SCZ, CD
rs59911155	DDHD2	G/A	-0.12 ± 0.02	2.88e-08	1.5e-05	SCZ, CD
rs2413664	WBP2NL	C/A	-0.16 ± 0.03	2.9e-08	1.51e-05	SCZ
rs699923	RSRC1	T/A	0.09 ± 0.02	2.91e-08	1.51e-05	MDD
rs696715	RSRC1	A/G	0.09 ± 0.02	2.91e-08	1.51e-05	MDD
rs698979	RSRC1	G/A	0.09 ± 0.02	2.91e-08	1.51e-05	MDD
rs698977	RSRC1	G/T	0.09 ± 0.02	2.91e-08	1.51e-05	MDD
rs698976	RSRC1	T/G	0.09 ± 0.02	2.91e-08	1.51e-05	MDD
rs138198680	AC068039.4	T/G	-0.55 ± 0.1	2.91e-08	1.51e-05	SCZ
rs698982	RSRC1	G/C	0.09 ± 0.02	2.91e-08	1.51e-05	MDD
rs698981	RSRC1	A/C	0.09 ± 0.02	2.91e-08	1.51e-05	MDD
rs698983	RSRC1	A/G	0.09 ± 0.02	2.92e-08	1.51e-05	MDD
rs699926	RSRC1	G/T	0.09 ± 0.02	2.92e-08	1.51e-05	MDD
rs827141	RSRC1	A/G	0.09 ± 0.02	2.92e-08	1.51e-05	MDD
rs827142	RSRC1	A/G	0.09 ± 0.02	2.92e-08	1.51e-05	MDD
rs827104	RSRC1	A/G	0.09 ± 0.02	2.92e-08	1.51e-05	MDD
rs2682407	RSRC1	A/G	0.09 ± 0.02	2.92e-08	1.51e-05	MDD
rs1724666	RSRC1	A/T	0.09 ± 0.02	2.92e-08	1.51e-05	MDD
rs67859638	AL022393.7	A/G	-0.35 ± 0.06	2.92e-08	1.51e-05	SCZ, BPD, CD
rs827146	RSRC1	G/T	0.09 ± 0.02	2.93e-08	1.51e-05	MDD
rs1729998	RSRC1	A/G	0.09 ± 0.02	2.93e-08	1.51e-05	MDD
rs866657	RSRC1	C/G	0.09 ± 0.02	2.93e-08	1.51e-05	MDD
rs1730099	RSRC1	G/A	0.09 ± 0.02	2.93e-08	1.51e-05	MDD
rs12200868	BTN3A2	T/C	0.09 ± 0.02	2.93e-08	1.51e-05	SCZ
rs34487437	AF131216.5	G/A	-0.07 ± 0.01	2.95e-08	1.52e-05	SCZ
rs10238781	RP11-3N2.13	G/A	0.17 ± 0.03	2.96e-08	1.52e-05	SCZ
rs8076939	SRR	C/A	-0.13 ± 0.02	2.97e-08	1.52e-05	SCZ
rs6503324	SRR	G/A	-0.13 ± 0.02	2.97e-08	1.52e-05	SCZ
rs6940771	BTN3A2	G/C	0.09 ± 0.02	2.98e-08	1.53e-05	SCZ
rs28360634	AL022393.7	T/C	-0.35 ± 0.06	2.98e-08	1.53e-05	SCZ, BPD, CD
rs2072806	BTN3A2	C/G	0.46 ± 0.08	3e-08	1.53e-05	SCZ, CD
rs9358938	BTN3A2	C/T	0.46 ± 0.08	3e-08	1.53e-05	SCZ, CD
rs2072803	BTN3A2	G/C	0.46 ± 0.08	3e-08	1.53e-05	SCZ, CD
rs72839477	AL022393.7	C/T	-0.35 ± 0.06	3e-08	1.53e-05	SCZ, BPD, CD
rs71537559	AL022393.7	G/C	-0.35 ± 0.06	3.01e-08	1.54e-05	SCZ, CD
rs6710698	AC068039.4	G/C	-0.55 ± 0.1	3.02e-08	1.54e-05	SCZ
rs200474	AL022393.7	G/A	-0.29 ± 0.05	3.02e-08	1.54e-05	SCZ, BPD, CD
rs10184866	AC068039.4	T/G	-0.55 ± 0.1	3.03e-08	1.54e-05	SCZ
rs10174525	AC068039.4	T/C	-0.55 ± 0.1	3.03e-08	1.54e-05	SCZ
rs6705200	AC068039.4	A/G	-0.55 ± 0.1	3.03e-08	1.54e-05	SCZ
rs7608403	AC068039.4	A/C	-0.55 ± 0.1	3.03e-08	1.54e-05	SCZ
rs10167419	AC068039.4	A/G	-0.55 ± 0.1	3.03e-08	1.54e-05	SCZ
rs10147074	SPATA7	A/C	0.12 ± 0.02	3.03e-08	1.54e-05	SCZ
rs62027818	ADAMTSL3	T/C	0.1 ± 0.02	3.03e-08	1.54e-05	SCZ
[truncated: 226 more rows]
