# Supplementary material for: Identification of expression quantitative trait loci associated with schizophrenia and affective disorders in normal brain tissue
Source: PLoS Genet. 2018 Aug 24;14(8):e1007607. doi: 10.1371/journal.pgen.1007607 (PMC6126875; doi:10.1371/journal.pgen.1007607)
Supplement: S9 Table — (XLSX) [file pgen.1007607.s026.xlsx]

## Sheet: SupTable_9
Supplementary Table 9: cis-eQTLs with FDRmeta < 0.05 in multi-region meta-analysis that are also significant in CommonMind Consortium schizophrenia case-control eQTLs, list by top eQTL per eGene.
eQTL	eGene	Alleles†	pmeta	FDRmeta	FDRCMC
rs139708473	LINC00499	A/G	2.72e-19	3.69e-15	0.01
rs156737	ZNF603P	G/A	6.66e-18	7.27e-14	0.01
rs28439297	WBP2NL	T/C	1.11e-17	1.17e-13	0.01
rs8043723	HPR	T/C	9.26e-17	7.63e-13	0.01
rs13168514	PCDHA10	T/G	7.08e-16	5.53e-12	0.01
rs276362	ZSCAN31	C/A	4.98e-15	3.51e-11	0.01
rs3752417	BTN3A2	G/C	1.65e-13	6.61e-10	0.01
rs6912446	C6orf3	T/A	2.68e-13	1.04e-09	0.01
rs2087319	SRD5A3	A/C	1.89e-12	5.63e-09	0.01
rs4606747	SRR	C/T	1e-11	2.21e-08	0.01
rs6738445	AC068039.4	T/C	5.38e-11	9.02e-08	0.01
rs36694	CTC-228N24.3	A/C	1.3e-10	2.01e-07	0.05
rs4985147	RRN3	T/C	1.66e-10	2.49e-07	0.01
rs4785709	GAS8	G/A	3.87e-10	4.99e-07	0.01
rs1704190	TYW5	A/G	4.32e-10	5.18e-07	0.01
rs1318653	CD46	T/C	8.63e-10	9.2e-07	0.01
rs1878874	RP11-275H4.1	T/A	1.07e-09	1.12e-06	0.01
rs12491598	RSRC1	C/A	1.51e-09	1.48e-06	0.05
rs11779986	DDHD2	G/A	1.75e-09	1.57e-06	0.01
rs1233454	ZNF155	G/A	2.88e-09	2.43e-06	0.01
rs223340	LRRC37A15P	G/A	4.4e-09	3.46e-06	0.01
rs198855	HIST1H4H	T/A	5.85e-09	4.16e-06	0.05
rs11893881	ALMS1P	A/T	1.52e-08	9.02e-06	0.01
rs1009136	MAU2	G/A	1.58e-08	9.34e-06	0.01
rs7525211	RP11-776H12.1	A/T	1.67e-08	9.76e-06	0.05
rs12143085	TMEM81	A/G	1.87e-08	1.07e-05	0.01
rs11623942	SPATA7	G/C	1.94e-08	1.11e-05	0.05
rs10876460	ATP5G2	A/G	2.04e-08	1.15e-05	0.01
rs4925	GSTO2	C/A	3.35e-08	1.67e-05	0.01
rs11652881	TOM1L2	A/G	4.19e-08	1.95e-05	0.01
rs174560	FADS1	T/C	4.79e-08	2.17e-05	0.01
rs9393848	ZNF192P1	A/G	8.97e-08	3.34e-05	0.01
rs12151967	CBR3	C/T	9.57e-08	3.53e-05	0.01
rs141276479	ZNF501	G/C	1.15e-07	3.98e-05	0.01
rs2002275	METTL21B	C/T	1.47e-07	4.8e-05	0.01
rs12129755	TRIT1	C/T	1.47e-07	4.81e-05	0.01
rs11168758	FKBP11	A/G	7.87e-07	0.000200975	0.01
rs11185890	LINC00865	A/G	1.06e-06	0.000260319	0.01
rs2945269	FAM86B3P	G/C	1.14e-06	0.000277423	0.01
rs1568480	NPHP3	C/T	1.47e-06	0.000343601	0.01
rs16903177	TMEM161B-AS1	A/G	1.73e-06	0.000397304	0.01
rs238783	LL22NC03-86G7.1	G/A	2.25e-06	0.000493583	0.01
rs12495512	ZNF502	T/C	2.53e-06	0.000546776	0.01
rs2531805	ZSCAN23	T/C	3.03e-06	0.000623029	0.01
rs10415576	CPT1C	T/C	3.2e-06	0.000650687	0.01
rs1765142	ARL14EP	A/C	3.63e-06	0.000718051	0.01
rs3799379	BTN2A2	T/C	5.75e-06	0.00104531	0.01
rs8046295	NMRAL1	T/C	6.45e-06	0.00114612	0.01
rs2923432	SMIM19	G/C	6.49e-06	0.00115189	0.01
rs1903332	BEND6	C/A	7.92e-06	0.00133841	0.01
rs251352	PCDHA13	G/A	8.12e-06	0.00136108	0.01
rs7543900	NKAIN1	C/T	1.13e-05	0.00177676	0.01
rs150072249	NEK1	T/C	1.16e-05	0.00180817	0.01
rs71525363	FTSJ2	A/G	1.48e-05	0.00222678	0.01
rs6816656	KRT8P46	A/G	2e-05	0.00275223	0.01
rs12531134	WEE2-AS1	C/T	2.07e-05	0.00280774	0.01
rs2413045	SFI1	G/A	2.17e-05	0.00288754	0.01
rs8025728	DNM1P51	A/G	2.28e-05	0.00301281	0.01
rs7755054	RP11-457M11.5	C/G	2.57e-05	0.00328764	0.01
rs7502971	MED24	C/A	3.14e-05	0.00378637	0.01
rs1044569	ELAC2	A/G	3.43e-05	0.00406036	0.01
rs12052869	C2orf82	A/G	3.64e-05	0.00424139	0.01
rs2391672	RWDD3	A/G	3.65e-05	0.00425094	0.01
rs6456794	ZNF391	G/T	4.27e-05	0.00481357	0.01
rs637384	MTRF1L	A/C	4.54e-05	0.00505881	0.01
rs4563580	EMB	A/G	5.81e-05	0.00596634	0.01
rs62086216	NUP85	C/G	6.79e-05	0.00667945	0.01
rs3743739	PRMT7	C/T	7.23e-05	0.00702633	0.01
rs7228616	TMEM241	C/T	7.68e-05	0.00737246	0.01
rs11679676	FTCDNL1	C/T	7.95e-05	0.00756397	0.01
rs145310964	DNAH7	G/A	8.66e-05	0.0079908	0.01
rs6002372	POLR3H	A/T	9.15e-05	0.00833854	0.01
rs2077155	VPS9D1	G/A	0.000106306	0.00936118	0.05
rs2811479	EEFSEC	G/A	0.000113773	0.00985899	0.01
rs78299806	ANKRD27	A/G	0.000122374	0.0104062	0.01
rs5756324	TOP3B	T/C	0.000124737	0.0105544	0.01
rs7591150	SLC25A12	G/C	0.000125357	0.0105948	0.01
rs7122657	RNASEH2C	C/T	0.000142007	0.0115959	0.01
rs10753745	MAEL	C/A	0.000151558	0.0121899	0.01
rs11222391	SNX19	G/A	0.000156322	0.0124774	0.01
rs4788204	INO80E	G/A	0.000203495	0.0149598	0.01
rs117306165	CDK10	G/A	0.00023574	0.0163784	0.01
rs7835528	LY6H	C/T	0.000297372	0.0191528	0.01
rs783528	FAM154B	G/A	0.000374911	0.0224014	0.01
rs12767790	DNA2	G/A	0.000384377	0.0227992	0.01
rs11123777	TSGA10	A/T	0.000387073	0.0229006	0.01
rs11189181	RRP12	G/A	0.000409407	0.0238308	0.01
rs7972842	CERS5	G/T	0.000478469	0.026532	0.05
rs2245231	ACTR5	A/G	0.000518742	0.0280674	0.05
rs2267847	PPM1M	C/G	0.000541328	0.0289109	0.01
rs9651228	RBBP5	A/G	0.000581789	0.0302521	0.01
rs1426909	ADHFE1	G/A	0.000620821	0.0316334	0.01
rs116429519	ZNRD1-AS1	C/A	0.000717661	0.0349775	0.01
rs4424910	CENPBD1	C/A	0.000738445	0.0355377	0.05
rs11649173	SETD6	T/C	0.000741577	0.0356419	0.05
rs3808573	SDAD1P1	A/T	0.000830161	0.0385628	0.01
rs149855	RP1-265C24.5	A/G	0.000844423	0.0390153	0.01
rs2521222	DFNA5	C/T	0.000874068	0.0399468	0.01
rs4699035	CISD2	T/C	0.000893693	0.0404845	0.05
rs213232	ZKSCAN3	A/G	0.000983257	0.0431185	0.01
rs7187289	TSNAXIP1	C/A	0.00106004	0.045206	0.05
rs4712987	BTN3A3	C/A	0.00111811	0.0466874	0.01
rs1043160	CNPPD1	G/A	0.00112134	0.0467775	0.01
rs11717383	GLYCTK	G/T	0.00114664	0.0474676	0.01
rs11082500	C18orf8	T/C	0.00124965	0.0499096	0.01
†First allele indicates expression increasing allele.
