# Supplementary material for: Identification of expression quantitative trait loci associated with schizophrenia and affective disorders in normal brain tissue
Source: PLoS Genet. 2018 Aug 24;14(8):e1007607. doi: 10.1371/journal.pgen.1007607 (PMC6126875; doi:10.1371/journal.pgen.1007607)
Supplement: S10 Table — (XLSX) [file pgen.1007607.s027.xlsx]

## Sheet: SupTable_10
Supplementary Table 10: Overlap of cis-eQTLs significant in brain multi-region analysis with those in GTEx tibial nerve samples, by eGene.
eQTL	eGene	βnerve-GTEx ± se	pnerve-GTEx	FDRnerve-GTEx	βmeta ± se	pmeta	FDRmeta
rs156737	ZNF603P	-0.55 ± 0.06	1.75e-16	8.78e-14	-0.4 ± 0.05	6.66e-18	7.27e-14
rs11779986	DDHD2	-0.21 ± 0.03	5.94e-13	1.79e-10	-0.13 ± 0.02	1.75e-09	1.57e-06
rs11893881	ALMS1P	-0.52 ± 0.07	9.05e-13	2.65e-10	-0.14 ± 0.02	1.52e-08	9.02e-06
rs12491598	RSRC1	0.37 ± 0.05	6.97e-12	1.81e-09	0.11 ± 0.02	1.51e-09	1.48e-06
rs6738445	AC068039.4	-0.47 ± 0.07	2.3e-11	5.51e-09	-0.47 ± 0.07	5.38e-11	9.02e-08
rs1318653	CD46	0.21 ± 0.03	1.5e-10	3.09e-08	0.22 ± 0.04	8.63e-10	9.2e-07
rs878919	LMAN2L	-0.22 ± 0.03	2.82e-09	4.36e-07	-0.1 ± 0.02	9e-09	5.98e-06
rs4925	GSTO2	0.32 ± 0.06	1.45e-07	1.5e-05	0.21 ± 0.04	3.35e-08	1.67e-05
rs7080612	MASTL	0.32 ± 0.06	1.72e-07	1.74e-05	0.16 ± 0.03	4.07e-10	5.06e-07
rs12143085	TMEM81	0.21 ± 0.04	6.45e-07	5.67e-05	0.16 ± 0.03	1.87e-08	1.07e-05
rs12438181	CHRNA5	0.42 ± 0.09	3.23e-06	0.000231	0.28 ± 0.03	2.44e-27	1.75e-21
rs67575965	HIST1H3E	-0.36 ± 0.08	5.61e-06	0.000374	-0.27 ± 0.04	1.27e-13	5.43e-10
rs832190	AC136289.1	-0.37 ± 0.08	8.62e-06	0.000545	-0.1 ± 0.02	1.65e-09	1.55e-06
rs3752417	BTN3A2	0.42 ± 0.09	8.96e-06	0.000563	0.15 ± 0.02	1.65e-13	6.61e-10
rs28439297	WBP2NL	-0.24 ± 0.06	7.48e-05	0.003557	-0.13 ± 0.02	1.11e-17	1.17e-13
rs4432167	SMIM2-AS1	-0.36 ± 0.09	0.000204	0.008245	-0.21 ± 0.03	1.15e-12	3.77e-09
rs10257979	RP11-3N2.13	0.25 ± 0.07	0.000233	0.009236	0.18 ± 0.03	1.92e-08	1.1e-05
rs6912446	C6orf3	0.22 ± 0.06	0.000281	0.010757	0.16 ± 0.02	2.68e-13	1.04e-09
rs223340	LRRC37A15P	-0.27 ± 0.08	0.000554	0.018738	-0.13 ± 0.02	4.4e-09	3.46e-06
rs36694	CTC-228N24.3	0.25 ± 0.07	0.001178	0.033909	0.12 ± 0.02	1.3e-10	2.01e-07
rs13168514	PCDHA10	-0.2 ± 0.06	0.001881	0.048669	-0.28 ± 0.03	7.08e-16	5.53e-12
rs10876460	ATP5G2	0.17 ± 0.05	0.002394	0.058365	0.09 ± 0.02	2.04e-08	1.15e-05
rs11652881	TOM1L2	0.08 ± 0.03	0.003631	0.079117	0.09 ± 0.02	4.19e-08	1.95e-05
rs4606747	SRR	-0.21 ± 0.07	0.004229	0.088338	-0.17 ± 0.02	1e-11	2.21e-08
rs1233454	ZNF155	0.31 ± 0.11	0.005853	0.110483	0.11 ± 0.02	2.88e-09	2.43e-06
rs1704190	TYW5	0.12 ± 0.05	0.013622	0.193257	0.1 ± 0.02	4.32e-10	5.18e-07
rs4842841	ADAMTSL3	0.08 ± 0.05	0.084164	0.509169	0.1 ± 0.02	6.37e-09	4.41e-06
rs4785709	GAS8	0.09 ± 0.06	0.113934	0.575064	0.08 ± 0.01	3.87e-10	4.99e-07
rs276362	ZSCAN31	-0.06 ± 0.05	0.208387	0.711728	-0.17 ± 0.02	4.98e-15	3.51e-11
rs11623942	SPATA7	0.07 ± 0.06	0.234017	0.735273	0.12 ± 0.02	1.94e-08	1.11e-05
rs413016	MNT	-0.05 ± 0.05	0.249199	0.74776	-0.08 ± 0.02	2.8e-08	1.46e-05
rs2087319	SRD5A3	-0.06 ± 0.07	0.363506	0.826194	-0.15 ± 0.02	1.89e-12	5.63e-09
rs1009136	MAU2	0.01 ± 0.02	0.575227	0.912908	0.06 ± 0.01	1.58e-08	9.34e-06
rs198855	HIST1H4H	-0.04 ± 0.07	0.587328	0.916381	0.12 ± 0.02	5.85e-09	4.16e-06
rs4985147	RRN3	-0.02 ± 0.04	0.634673	0.929999	-0.1 ± 0.02	1.66e-10	2.49e-07
rs8043723	HPR	-0.01 ± 0.04	0.753103	0.958128	-0.21 ± 0.03	9.26e-17	7.63e-13
rs7525211	RP11-776H12.1	0.02 ± 0.08	0.768823	0.961578	0.12 ± 0.02	1.67e-08	9.76e-06
rs1878874	RP11-275H4.1	0.01 ± 0.06	0.8424	0.974543	-0.19 ± 0.03	1.07e-09	1.12e-06
Bolded eQTLs denote those that have p-values < pbonferroni for both GTEx tibial nerve analysis (pbonferroni = 2.2 x 10-8) and multi-tissue analysis (pbonferroni = 4.7 x 10-8).
