# Supplementary material for: Identification of expression quantitative trait loci associated with schizophrenia and affective disorders in normal brain tissue
Source: PLoS Genet. 2018 Aug 24;14(8):e1007607. doi: 10.1371/journal.pgen.1007607 (PMC6126875; doi:10.1371/journal.pgen.1007607)
Supplement: S11 Table — (XLSX) [file pgen.1007607.s028.xlsx]

## Sheet: SupTable_11
Supplementary Table 11: Effect sizes* for CACNA1C cis-eQTLs by brain region and study.
	Cerebellum Effect Size		Frontal Cortex Effect Size		Hippocampus Effect Size		Putamen Effect Size		Multi-Tissue
eQTL	GTEx	UKBEC	GTEx	UKBEC	GTEx	UKBEC	GTEx	UKBEC	βmeta ± se	pmeta	FDR
rs929434	-0.01 ± 0.11	0.11 ± 0.04	0.04 ± 0.07	0.09 ± 0.04	0.06 ± 0.06	0.03 ± 0.05	0.1 ± 0.07	-0.04 ± 0.05	0.06 ± 0.02	0.00134	0.0522
rs11061919	0.06 ± 0.11	0.1 ± 0.04	0.03 ± 0.07	0.07 ± 0.04	0.07 ± 0.06	0.03 ± 0.05	0.06 ± 0.07	-0.04 ± 0.05	0.05 ± 0.02	0.00486	0.117
rs11061923	0.07 ± 0.11	0.1 ± 0.04	0.04 ± 0.07	0.07 ± 0.04	0.07 ± 0.06	0.03 ± 0.05	0.04 ± 0.07	-0.05 ± 0.05	0.05 ± 0.02	0.00533	0.123
rs4766417	0.07 ± 0.09	0.09 ± 0.04	-0.01 ± 0.06	0.07 ± 0.04	0.07 ± 0.05	0.05 ± 0.05	0.02 ± 0.06	-0.03 ± 0.05	0.05 ± 0.02	0.0056	0.127
rs9739162	0.08 ± 0.1	0.09 ± 0.04	0.03 ± 0.06	0.05 ± 0.04	0.12 ± 0.05	0.02 ± 0.05	0.01 ± 0.06	-0.04 ± 0.05	0.05 ± 0.02	0.0069	0.143
rs4766415	0.07 ± 0.09	0.1 ± 0.04	-0.01 ± 0.06	0.06 ± 0.04	0.07 ± 0.05	0.02 ± 0.05	0.04 ± 0.06	-0.04 ± 0.05	0.05 ± 0.02	0.00697	0.144
rs10735003	0.05 ± 0.1	0.1 ± 0.04	-0.01 ± 0.06	0.06 ± 0.04	0.07 ± 0.05	0.02 ± 0.05	0.05 ± 0.06	-0.04 ± 0.05	0.05 ± 0.02	0.00779	0.153
rs4765844	0.07 ± 0.1	0.1 ± 0.04	-0.01 ± 0.06	0.06 ± 0.04	0.07 ± 0.05	0.02 ± 0.05	0.04 ± 0.06	-0.04 ± 0.05	0.05 ± 0.02	0.00831	0.158
rs10773991	0.06 ± 0.1	0.1 ± 0.04	-0.01 ± 0.06	0.06 ± 0.04	0.06 ± 0.05	0.02 ± 0.05	0.04 ± 0.06	-0.04 ± 0.05	0.05 ± 0.02	0.00865	0.162
rs7975826	0 ± 0.11	0.1 ± 0.04	0.03 ± 0.07	0.07 ± 0.04	0.06 ± 0.06	0.03 ± 0.05	0.04 ± 0.07	-0.04 ± 0.05	0.05 ± 0.02	0.00909	0.166
rs2286384	0.05 ± 0.1	0.1 ± 0.04	-0.01 ± 0.06	0.06 ± 0.04	0.06 ± 0.05	0.02 ± 0.05	0.04 ± 0.06	-0.04 ± 0.05	0.05 ± 0.02	0.00913	0.167
rs7294668	0.05 ± 0.1	0.1 ± 0.04	-0.01 ± 0.06	0.06 ± 0.04	0.06 ± 0.05	0.02 ± 0.05	0.04 ± 0.06	-0.04 ± 0.05	0.05 ± 0.02	0.00955	0.171
rs7955261	0.06 ± 0.1	0.1 ± 0.04	0.01 ± 0.06	0.05 ± 0.04	0.09 ± 0.05	0 ± 0.05	0.02 ± 0.06	-0.02 ± 0.05	0.05 ± 0.02	0.00991	0.175
rs4765843	0.06 ± 0.1	0.1 ± 0.04	-0.01 ± 0.06	0.06 ± 0.04	0.06 ± 0.05	0.02 ± 0.05	0.04 ± 0.06	-0.04 ± 0.05	0.05 ± 0.02	0.0104	0.179
rs2190556	0.04 ± 0.1	0.09 ± 0.04	0.03 ± 0.06	0.06 ± 0.04	0.06 ± 0.05	0.01 ± 0.05	0.02 ± 0.06	-0.01 ± 0.05	0.05 ± 0.02	0.0104	0.18
rs7976827	0.04 ± 0.1	0.09 ± 0.04	0.03 ± 0.06	0.06 ± 0.04	0.06 ± 0.05	0.01 ± 0.05	0.02 ± 0.06	-0.01 ± 0.05	0.05 ± 0.02	0.0109	0.184
rs10848567	0.04 ± 0.1	0.09 ± 0.04	0.04 ± 0.06	0.06 ± 0.04	0.06 ± 0.05	0.01 ± 0.05	0.02 ± 0.06	-0.01 ± 0.05	0.05 ± 0.02	0.0109	0.184
rs2068491	0.03 ± 0.1	0.09 ± 0.04	0.03 ± 0.06	0.06 ± 0.04	0.07 ± 0.05	0.01 ± 0.05	0.02 ± 0.06	-0.01 ± 0.05	0.05 ± 0.02	0.0113	0.188
rs2108642	0.05 ± 0.1	0.1 ± 0.04	-0.01 ± 0.06	0.06 ± 0.04	0.06 ± 0.05	0.02 ± 0.05	0.04 ± 0.06	-0.04 ± 0.05	0.05 ± 0.02	0.0115	0.189
rs9300298	0.05 ± 0.1	0.1 ± 0.04	-0.01 ± 0.06	0.06 ± 0.04	0.06 ± 0.05	0.02 ± 0.05	0.04 ± 0.06	-0.04 ± 0.05	0.05 ± 0.02	0.0115	0.19
rs7974422	0.02 ± 0.1	0.1 ± 0.04	-0.01 ± 0.06	0.07 ± 0.04	0.02 ± 0.05	0.01 ± 0.05	0.05 ± 0.06	-0.01 ± 0.05	0.05 ± 0.02	0.0127	0.199
rs3759374	0.02 ± 0.1	0.1 ± 0.04	-0.01 ± 0.06	0.07 ± 0.04	0.02 ± 0.05	0.01 ± 0.05	0.05 ± 0.06	-0.01 ± 0.05	0.05 ± 0.02	0.0127	0.199
rs10848558	0.07 ± 0.11	0.09 ± 0.04	0.04 ± 0.07	0.06 ± 0.04	0.13 ± 0.06	0.04 ± 0.05	0.04 ± 0.07	-0.07 ± 0.05	0.05 ± 0.02	0.0131	0.202
rs11061940	0.07 ± 0.11	0.09 ± 0.04	0.04 ± 0.07	0.06 ± 0.04	0.13 ± 0.06	0.04 ± 0.05	0.04 ± 0.07	-0.07 ± 0.05	0.05 ± 0.02	0.0132	0.203
rs7978818	0.07 ± 0.11	0.09 ± 0.04	0.04 ± 0.07	0.06 ± 0.04	0.13 ± 0.06	0.04 ± 0.05	0.04 ± 0.07	-0.07 ± 0.05	0.05 ± 0.02	0.0132	0.203
rs11614639	0.02 ± 0.11	0.1 ± 0.04	-0.02 ± 0.06	0.07 ± 0.04	-0.01 ± 0.06	0.01 ± 0.05	0.09 ± 0.06	-0.01 ± 0.05	0.05 ± 0.02	0.0133	0.205
rs1968095	0 ± 0.1	0.09 ± 0.04	0.07 ± 0.06	0.05 ± 0.05	0.12 ± 0.06	0.03 ± 0.05	0 ± 0.07	-0.04 ± 0.06	0.05 ± 0.02	0.0137	0.207
rs10848571	0 ± 0.1	0.1 ± 0.04	-0.02 ± 0.06	0.07 ± 0.04	0.02 ± 0.05	0.01 ± 0.05	0.05 ± 0.06	-0.01 ± 0.05	0.04 ± 0.02	0.0138	0.208
rs7978783	0.05 ± 0.1	0.1 ± 0.04	-0.01 ± 0.06	0.05 ± 0.04	0.06 ± 0.05	0.02 ± 0.05	0.04 ± 0.06	-0.04 ± 0.05	0.04 ± 0.02	0.0148	0.215
rs11061971	0 ± 0.1	0.1 ± 0.04	-0.02 ± 0.06	0.07 ± 0.04	0.02 ± 0.05	0.01 ± 0.05	0.05 ± 0.06	-0.01 ± 0.05	0.04 ± 0.02	0.0159	0.223
rs2068485	0.02 ± 0.11	0.1 ± 0.04	-0.02 ± 0.06	0.07 ± 0.04	-0.01 ± 0.06	0.01 ± 0.05	0.09 ± 0.06	-0.01 ± 0.05	0.04 ± 0.02	0.016	0.224
rs7974924	0 ± 0.1	0.1 ± 0.04	-0.02 ± 0.06	0.07 ± 0.04	0.02 ± 0.05	0.01 ± 0.05	0.05 ± 0.06	-0.01 ± 0.05	0.04 ± 0.02	0.0161	0.224
rs10848548	0.09 ± 0.1	0.09 ± 0.04	-0.02 ± 0.05	0.03 ± 0.04	0.07 ± 0.05	0.03 ± 0.05	0.02 ± 0.06	0 ± 0.05	0.04 ± 0.02	0.0164	0.227
rs7978362	0 ± 0.1	0.1 ± 0.04	-0.02 ± 0.06	0.07 ± 0.04	0.02 ± 0.05	0.01 ± 0.05	0.05 ± 0.06	-0.01 ± 0.05	0.04 ± 0.02	0.0169	0.229
rs10773982	0.1 ± 0.1	0.09 ± 0.04	0.02 ± 0.06	0.06 ± 0.04	0.12 ± 0.06	0.04 ± 0.05	0.03 ± 0.07	-0.07 ± 0.05	0.05 ± 0.02	0.0181	0.238
rs10848565	0.08 ± 0.1	0.09 ± 0.04	0 ± 0.06	0.05 ± 0.04	0.07 ± 0.05	0.02 ± 0.05	0.02 ± 0.06	-0.04 ± 0.05	0.04 ± 0.02	0.0209	0.254
rs10848563	0.08 ± 0.1	0.09 ± 0.04	0 ± 0.06	0.05 ± 0.04	0.06 ± 0.05	0.02 ± 0.05	0.02 ± 0.06	-0.04 ± 0.05	0.04 ± 0.02	0.025	0.278
rs12316367	0.08 ± 0.1	0.09 ± 0.04	0 ± 0.06	0.05 ± 0.04	0.06 ± 0.05	0.02 ± 0.05	0.02 ± 0.06	-0.04 ± 0.05	0.04 ± 0.02	0.025	0.278
rs10848557	0.08 ± 0.1	0.09 ± 0.04	0 ± 0.06	0.05 ± 0.04	0.06 ± 0.05	0.02 ± 0.05	0.02 ± 0.06	-0.04 ± 0.05	0.04 ± 0.02	0.0262	0.283
rs10773988	0.08 ± 0.1	0.09 ± 0.04	0 ± 0.06	0.04 ± 0.04	0.07 ± 0.05	0.02 ± 0.05	0.02 ± 0.06	-0.04 ± 0.05	0.04 ± 0.02	0.0268	0.286
rs7296521	0.08 ± 0.1	0.09 ± 0.04	0 ± 0.06	0.04 ± 0.04	0.06 ± 0.05	0.02 ± 0.05	0.02 ± 0.06	-0.04 ± 0.05	0.04 ± 0.02	0.0288	0.297
rs10773980	0.07 ± 0.1	0.09 ± 0.04	-0.01 ± 0.06	0.04 ± 0.04	0.06 ± 0.05	0.02 ± 0.05	0.02 ± 0.06	-0.04 ± 0.05	0.04 ± 0.02	0.0318	0.312
rs3819530	0.06 ± 0.12	0.03 ± 0.04	0.04 ± 0.07	0.02 ± 0.04	-0.05 ± 0.06	0.09 ± 0.05	0.09 ± 0.07	0.06 ± 0.05	0.04 ± 0.02	0.0547	0.398
rs3819526	0.08 ± 0.11	0.03 ± 0.04	0.03 ± 0.06	0.02 ± 0.04	-0.07 ± 0.06	0.09 ± 0.05	0.09 ± 0.07	0.06 ± 0.05	0.03 ± 0.02	0.0741	0.454
rs3819535	0.07 ± 0.11	0.03 ± 0.04	0.03 ± 0.06	0.02 ± 0.04	-0.07 ± 0.06	0.09 ± 0.05	0.09 ± 0.07	0.06 ± 0.05	0.03 ± 0.02	0.0759	0.458
rs3819532	0 ± 0.11	0.03 ± 0.04	0.04 ± 0.06	0.02 ± 0.04	-0.09 ± 0.06	0.09 ± 0.05	0.07 ± 0.07	0.06 ± 0.05	0.03 ± 0.02	0.0821	0.473
rs3819534	0 ± 0.11	0.03 ± 0.04	0.04 ± 0.06	0.02 ± 0.04	-0.09 ± 0.06	0.09 ± 0.05	0.07 ± 0.07	0.06 ± 0.05	0.03 ± 0.02	0.0821	0.473
rs3819533	0 ± 0.11	0.03 ± 0.04	0.04 ± 0.06	0.02 ± 0.04	-0.09 ± 0.06	0.09 ± 0.05	0.07 ± 0.07	0.06 ± 0.05	0.03 ± 0.02	0.087	0.484
rs56169661	0.25 ± 0.14	-0.07 ± 0.06	-0.14 ± 0.08	-0.12 ± 0.07	-0.08 ± 0.08	0.04 ± 0.09	-0.03 ± 0.08	-0.04 ± 0.09	-0.05 ± 0.03	0.0965	0.503
rs2238069	0.01 ± 0.1	0.02 ± 0.04	0.02 ± 0.06	0.01 ± 0.04	-0.04 ± 0.06	0.11 ± 0.05	0.04 ± 0.06	0.04 ± 0.05	0.03 ± 0.02	0.111	0.53
rs2238071	-0.02 ± 0.11	0.02 ± 0.04	0.03 ± 0.06	0.01 ± 0.04	-0.04 ± 0.06	0.11 ± 0.05	0.04 ± 0.06	0.04 ± 0.05	0.03 ± 0.02	0.118	0.544
rs2238070	0.02 ± 0.1	0.02 ± 0.04	0.02 ± 0.06	0.01 ± 0.04	-0.03 ± 0.05	0.08 ± 0.05	0.01 ± 0.06	0.05 ± 0.05	0.02 ± 0.02	0.198	0.656
rs2283294	0.05 ± 0.11	0.02 ± 0.04	0.02 ± 0.06	0.01 ± 0.04	-0.09 ± 0.06	0.09 ± 0.05	0.03 ± 0.06	0.05 ± 0.05	0.02 ± 0.02	0.208	0.667
rs2108636	0.19 ± 0.1	-0.02 ± 0.04	-0.1 ± 0.06	0 ± 0.05	-0.08 ± 0.06	-0.06 ± 0.06	-0.12 ± 0.06	0.03 ± 0.06	-0.03 ± 0.03	0.239	0.699
rs740416	-0.01 ± 0.1	0.01 ± 0.04	-0.03 ± 0.06	-0.04 ± 0.04	-0.02 ± 0.06	-0.02 ± 0.05	-0.02 ± 0.06	-0.06 ± 0.05	-0.02 ± 0.02	0.245	0.704
rs740417	0 ± 0.1	0.02 ± 0.04	-0.04 ± 0.06	-0.04 ± 0.04	-0.04 ± 0.05	0 ± 0.05	-0.03 ± 0.06	-0.06 ± 0.05	-0.02 ± 0.02	0.246	0.704
rs10160993	0.11 ± 0.09	0.01 ± 0.03	0.1 ± 0.06	0 ± 0.04	0.06 ± 0.05	-0.02 ± 0.05	-0.03 ± 0.06	0.04 ± 0.05	0.02 ± 0.02	0.275	0.728
rs7296821	0.1 ± 0.09	0.01 ± 0.04	-0.04 ± 0.05	-0.02 ± 0.04	-0.05 ± 0.05	-0.03 ± 0.05	-0.02 ± 0.05	-0.04 ± 0.05	-0.02 ± 0.02	0.285	0.736
rs4441076	0.1 ± 0.09	0.01 ± 0.04	-0.04 ± 0.05	-0.02 ± 0.04	-0.05 ± 0.05	-0.03 ± 0.05	-0.02 ± 0.05	-0.04 ± 0.05	-0.02 ± 0.02	0.285	0.736
rs2238072	-0.03 ± 0.11	0.02 ± 0.04	0.01 ± 0.06	0.01 ± 0.04	-0.07 ± 0.06	0.08 ± 0.05	0.02 ± 0.06	0.05 ± 0.05	0.02 ± 0.02	0.314	0.758
rs11062170	0.48 ± 0.11	0.15 ± 0.04	-0.02 ± 0.07	0 ± 0.04	-0.1 ± 0.06	-0.05 ± 0.05	-0.02 ± 0.07	0.01 ± 0.06	0.04 ± 0.05	0.397	0.811
rs4765913	0.42 ± 0.13	0.05 ± 0.04	0.06 ± 0.08	0.01 ± 0.05	-0.1 ± 0.07	-0.05 ± 0.05	0.11 ± 0.09	-0.03 ± 0.06	0.03 ± 0.04	0.398	0.811
rs2239062	0.14 ± 0.09	0.01 ± 0.04	-0.04 ± 0.05	-0.02 ± 0.04	-0.03 ± 0.05	-0.03 ± 0.05	-0.02 ± 0.06	-0.04 ± 0.05	-0.01 ± 0.02	0.441	0.833
rs7297582	0.4 ± 0.09	0.14 ± 0.03	0.02 ± 0.06	-0.04 ± 0.04	-0.1 ± 0.05	-0.01 ± 0.05	-0.04 ± 0.06	-0.03 ± 0.05	0.03 ± 0.04	0.464	0.844
rs11062161	0.31 ± 0.1	0.15 ± 0.03	0.02 ± 0.06	-0.02 ± 0.04	-0.09 ± 0.06	-0.01 ± 0.05	-0.04 ± 0.06	-0.01 ± 0.05	0.03 ± 0.04	0.467	0.845
rs73044404	0.27 ± 0.14	-0.06 ± 0.06	-0.11 ± 0.08	-0.12 ± 0.07	0 ± 0.09	0.06 ± 0.08	-0.01 ± 0.08	0.02 ± 0.08	-0.02 ± 0.03	0.478	0.85
rs73042497	0.27 ± 0.14	-0.06 ± 0.06	-0.11 ± 0.08	-0.12 ± 0.07	0 ± 0.09	0.06 ± 0.08	-0.01 ± 0.08	0.01 ± 0.09	-0.02 ± 0.03	0.48	0.851
rs73042501	0.27 ± 0.14	-0.06 ± 0.06	-0.11 ± 0.08	-0.12 ± 0.07	0 ± 0.09	0.06 ± 0.08	-0.01 ± 0.08	0.02 ± 0.08	-0.02 ± 0.03	0.483	0.852
rs10774034	0.36 ± 0.1	0.15 ± 0.03	0.01 ± 0.06	-0.02 ± 0.04	-0.11 ± 0.06	-0.01 ± 0.05	-0.04 ± 0.06	-0.01 ± 0.05	0.03 ± 0.04	0.49	0.855
rs10774036	0.37 ± 0.11	0.14 ± 0.04	-0.03 ± 0.07	-0.01 ± 0.04	-0.1 ± 0.06	-0.04 ± 0.05	0 ± 0.07	0 ± 0.06	0.02 ± 0.04	0.531	0.872
rs3794297	0.3 ± 0.1	0.14 ± 0.04	-0.02 ± 0.06	0.01 ± 0.04	-0.13 ± 0.05	-0.03 ± 0.05	-0.03 ± 0.06	0.02 ± 0.05	0.02 ± 0.04	0.559	0.883
rs2239030	0.3 ± 0.1	0.14 ± 0.04	-0.02 ± 0.06	0.01 ± 0.04	-0.13 ± 0.05	-0.03 ± 0.05	-0.03 ± 0.06	0.02 ± 0.05	0.02 ± 0.04	0.56	0.884
rs2283291	0.3 ± 0.1	0.14 ± 0.04	-0.02 ± 0.06	0.01 ± 0.04	-0.13 ± 0.05	-0.03 ± 0.05	-0.03 ± 0.06	0.02 ± 0.05	0.02 ± 0.04	0.56	0.884
rs2239033	0.3 ± 0.1	0.14 ± 0.04	-0.02 ± 0.06	0.01 ± 0.04	-0.13 ± 0.05	-0.03 ± 0.05	-0.03 ± 0.06	0.02 ± 0.05	0.02 ± 0.04	0.56	0.884
rs2370414	0.33 ± 0.09	0.13 ± 0.04	-0.03 ± 0.06	-0.01 ± 0.04	-0.12 ± 0.05	-0.02 ± 0.05	-0.03 ± 0.06	0 ± 0.05	0.02 ± 0.04	0.565	0.886
rs7133502	0.32 ± 0.1	0.11 ± 0.04	-0.05 ± 0.06	0.03 ± 0.04	-0.12 ± 0.06	-0.06 ± 0.05	0 ± 0.06	0.05 ± 0.05	0.02 ± 0.04	0.578	0.89
rs10848645	0.13 ± 0.11	0 ± 0.03	-0.06 ± 0.06	0.02 ± 0.04	-0.12 ± 0.06	0.03 ± 0.04	0.08 ± 0.06	0.06 ± 0.05	0.01 ± 0.02	0.585	0.893
rs2239018	0.3 ± 0.11	0.11 ± 0.04	-0.05 ± 0.06	0.03 ± 0.04	-0.11 ± 0.06	-0.06 ± 0.05	-0.01 ± 0.06	0.05 ± 0.05	0.02 ± 0.03	0.588	0.894
rs11062159	0.34 ± 0.1	0.13 ± 0.04	-0.03 ± 0.06	0 ± 0.04	-0.12 ± 0.06	-0.04 ± 0.05	-0.02 ± 0.06	0.01 ± 0.05	0.02 ± 0.04	0.591	0.895
rs34382810	0.35 ± 0.09	0.15 ± 0.04	-0.05 ± 0.06	-0.01 ± 0.04	-0.13 ± 0.05	-0.01 ± 0.05	-0.06 ± 0.06	0.01 ± 0.05	0.02 ± 0.04	0.593	0.895
rs882194	0.35 ± 0.09	0.15 ± 0.04	-0.05 ± 0.06	0.01 ± 0.04	-0.12 ± 0.05	-0.05 ± 0.05	-0.06 ± 0.06	0.02 ± 0.06	0.02 ± 0.04	0.594	0.895
rs12424245	0.31 ± 0.11	0.12 ± 0.04	-0.02 ± 0.06	0 ± 0.04	-0.1 ± 0.06	-0.04 ± 0.05	-0.02 ± 0.06	0.01 ± 0.05	0.02 ± 0.03	0.6	0.898
rs2238052	0.31 ± 0.1	0.11 ± 0.04	-0.05 ± 0.06	0.03 ± 0.04	-0.12 ± 0.06	-0.06 ± 0.05	-0.01 ± 0.06	0.05 ± 0.05	0.02 ± 0.04	0.608	0.9
rs2239021	0.29 ± 0.1	0.11 ± 0.04	-0.05 ± 0.06	0.03 ± 0.04	-0.12 ± 0.06	-0.06 ± 0.05	-0.01 ± 0.06	0.05 ± 0.05	0.02 ± 0.03	0.608	0.9
rs1016388	0.29 ± 0.1	0.14 ± 0.04	-0.05 ± 0.06	0.01 ± 0.04	-0.11 ± 0.05	-0.03 ± 0.05	-0.04 ± 0.06	0.02 ± 0.05	0.02 ± 0.04	0.613	0.902
rs4765905	0.43 ± 0.1	0.15 ± 0.04	-0.06 ± 0.06	0 ± 0.04	-0.15 ± 0.06	-0.05 ± 0.05	-0.04 ± 0.07	0.01 ± 0.06	0.02 ± 0.05	0.616	0.903
rs10848629	0.3 ± 0.1	0.11 ± 0.04	-0.04 ± 0.06	0.03 ± 0.04	-0.12 ± 0.06	-0.06 ± 0.05	-0.02 ± 0.06	0.05 ± 0.05	0.02 ± 0.04	0.621	0.904
rs2239025	0.29 ± 0.1	0.11 ± 0.04	-0.05 ± 0.06	0.03 ± 0.04	-0.12 ± 0.06	-0.06 ± 0.05	-0.01 ± 0.06	0.05 ± 0.05	0.02 ± 0.03	0.626	0.906
rs2239027	0.29 ± 0.1	0.11 ± 0.04	-0.05 ± 0.06	0.03 ± 0.04	-0.12 ± 0.06	-0.06 ± 0.05	-0.01 ± 0.06	0.05 ± 0.05	0.02 ± 0.03	0.626	0.906
rs10848627	0.29 ± 0.1	0.11 ± 0.04	-0.05 ± 0.06	0.03 ± 0.04	-0.12 ± 0.06	-0.06 ± 0.05	-0.01 ± 0.06	0.05 ± 0.05	0.02 ± 0.03	0.626	0.906
rs10848628	0.29 ± 0.1	0.11 ± 0.04	-0.05 ± 0.06	0.03 ± 0.04	-0.12 ± 0.06	-0.06 ± 0.05	-0.01 ± 0.06	0.05 ± 0.05	0.02 ± 0.03	0.626	0.906
rs4765902	0.29 ± 0.1	0.11 ± 0.04	-0.05 ± 0.06	0.03 ± 0.04	-0.12 ± 0.06	-0.06 ± 0.05	-0.01 ± 0.06	0.05 ± 0.05	0.02 ± 0.03	0.626	0.906
rs4765670	0.29 ± 0.1	0.11 ± 0.04	-0.05 ± 0.06	0.03 ± 0.04	-0.12 ± 0.06	-0.06 ± 0.05	-0.01 ± 0.06	0.05 ± 0.05	0.02 ± 0.03	0.626	0.906
rs10774033	0.29 ± 0.1	0.11 ± 0.04	-0.05 ± 0.06	0.03 ± 0.04	-0.12 ± 0.06	-0.06 ± 0.05	-0.01 ± 0.06	0.05 ± 0.05	0.02 ± 0.03	0.626	0.906
rs758172	0.29 ± 0.1	0.11 ± 0.04	-0.05 ± 0.06	0.03 ± 0.04	-0.12 ± 0.06	-0.06 ± 0.05	-0.01 ± 0.06	0.05 ± 0.05	0.02 ± 0.03	0.626	0.906
rs758173	0.29 ± 0.1	0.11 ± 0.04	-0.05 ± 0.06	0.03 ± 0.04	-0.12 ± 0.06	-0.06 ± 0.05	-0.01 ± 0.06	0.05 ± 0.05	0.02 ± 0.03	0.626	0.906
rs758174	0.29 ± 0.1	0.11 ± 0.04	-0.05 ± 0.06	0.03 ± 0.04	-0.12 ± 0.06	-0.06 ± 0.05	-0.01 ± 0.06	0.05 ± 0.05	0.02 ± 0.03	0.626	0.906
rs10848632	0.29 ± 0.1	0.11 ± 0.04	-0.05 ± 0.06	0.03 ± 0.04	-0.12 ± 0.06	-0.06 ± 0.05	-0.01 ± 0.06	0.05 ± 0.05	0.02 ± 0.03	0.626	0.906
rs10848634	0.29 ± 0.1	0.11 ± 0.04	-0.05 ± 0.06	0.03 ± 0.04	-0.12 ± 0.06	-0.06 ± 0.05	-0.01 ± 0.06	0.05 ± 0.05	0.02 ± 0.03	0.626	0.906
rs10848635	0.29 ± 0.1	0.11 ± 0.04	-0.05 ± 0.06	0.03 ± 0.04	-0.12 ± 0.06	-0.06 ± 0.05	-0.01 ± 0.06	0.05 ± 0.05	0.02 ± 0.03	0.626	0.906
rs4765669	0.29 ± 0.1	0.11 ± 0.04	-0.05 ± 0.06	0.03 ± 0.04	-0.12 ± 0.06	-0.06 ± 0.05	-0.01 ± 0.06	0.05 ± 0.05	0.02 ± 0.03	0.626	0.906
rs2239026	0.29 ± 0.1	0.11 ± 0.04	-0.05 ± 0.06	0.03 ± 0.04	-0.12 ± 0.06	-0.06 ± 0.05	-0.01 ± 0.06	0.05 ± 0.05	0.02 ± 0.03	0.626	0.906
rs2098013	0.29 ± 0.1	0.11 ± 0.04	-0.05 ± 0.06	0.03 ± 0.04	-0.12 ± 0.06	-0.06 ± 0.05	-0.01 ± 0.06	0.05 ± 0.05	0.02 ± 0.03	0.629	0.907
rs10774032	0.29 ± 0.1	0.11 ± 0.04	-0.05 ± 0.06	0.03 ± 0.04	-0.12 ± 0.06	-0.06 ± 0.05	-0.01 ± 0.06	0.05 ± 0.05	0.02 ± 0.03	0.629	0.907
rs10459125	0.29 ± 0.1	0.11 ± 0.04	-0.05 ± 0.06	0.03 ± 0.04	-0.12 ± 0.06	-0.06 ± 0.05	-0.01 ± 0.06	0.05 ± 0.05	0.02 ± 0.03	0.629	0.907
rs2239020	0.29 ± 0.1	0.11 ± 0.04	-0.05 ± 0.06	0.03 ± 0.04	-0.12 ± 0.06	-0.06 ± 0.05	-0.01 ± 0.06	0.05 ± 0.05	0.02 ± 0.03	0.629	0.907
rs2239023	0.29 ± 0.1	0.11 ± 0.04	-0.05 ± 0.06	0.03 ± 0.04	-0.12 ± 0.06	-0.06 ± 0.05	-0.01 ± 0.06	0.05 ± 0.05	0.02 ± 0.03	0.629	0.907
rs2239024	0.29 ± 0.1	0.11 ± 0.04	-0.05 ± 0.06	0.03 ± 0.04	-0.12 ± 0.06	-0.06 ± 0.05	-0.01 ± 0.06	0.05 ± 0.05	0.02 ± 0.03	0.629	0.907
rs10848636	0.29 ± 0.1	0.11 ± 0.04	-0.05 ± 0.06	0.03 ± 0.04	-0.12 ± 0.06	-0.06 ± 0.05	-0.01 ± 0.06	0.05 ± 0.05	0.02 ± 0.03	0.629	0.907
rs10848637	0.29 ± 0.1	0.11 ± 0.04	-0.05 ± 0.06	0.03 ± 0.04	-0.12 ± 0.06	-0.06 ± 0.05	-0.01 ± 0.06	0.05 ± 0.05	0.02 ± 0.03	0.629	0.907
rs10848633	0.29 ± 0.1	0.11 ± 0.04	-0.05 ± 0.06	0.03 ± 0.04	-0.12 ± 0.06	-0.06 ± 0.05	-0.01 ± 0.06	0.05 ± 0.05	0.02 ± 0.03	0.63	0.907
rs12422554	0.29 ± 0.11	0.11 ± 0.04	-0.05 ± 0.06	0.03 ± 0.04	-0.12 ± 0.06	-0.06 ± 0.05	-0.02 ± 0.06	0.05 ± 0.05	0.02 ± 0.03	0.637	0.909
rs2239019	0.26 ± 0.11	0.11 ± 0.04	-0.04 ± 0.06	0.03 ± 0.04	-0.11 ± 0.06	-0.06 ± 0.05	-0.01 ± 0.06	0.05 ± 0.05	0.02 ± 0.03	0.642	0.911
rs12315711	0.43 ± 0.1	0.15 ± 0.04	-0.06 ± 0.06	0 ± 0.04	-0.15 ± 0.06	-0.05 ± 0.05	-0.04 ± 0.07	0.01 ± 0.06	0.02 ± 0.05	0.643	0.911
rs2239022	0.29 ± 0.11	0.11 ± 0.04	-0.05 ± 0.06	0.03 ± 0.04	-0.13 ± 0.06	-0.06 ± 0.05	-0.02 ± 0.06	0.05 ± 0.05	0.02 ± 0.04	0.648	0.912
rs10848631	0.28 ± 0.11	0.11 ± 0.04	-0.05 ± 0.06	0.03 ± 0.04	-0.12 ± 0.06	-0.06 ± 0.05	-0.01 ± 0.06	0.05 ± 0.05	0.02 ± 0.03	0.65	0.913
rs882195	0.32 ± 0.1	0.15 ± 0.04	-0.06 ± 0.06	0.02 ± 0.04	-0.15 ± 0.05	-0.04 ± 0.05	-0.05 ± 0.06	0.04 ± 0.06	0.02 ± 0.04	0.653	0.914
rs758170	0.36 ± 0.1	0.14 ± 0.04	-0.06 ± 0.07	-0.01 ± 0.04	-0.11 ± 0.06	-0.05 ± 0.05	-0.04 ± 0.07	-0.01 ± 0.05	0.02 ± 0.04	0.653	0.914
rs1006737	0.42 ± 0.1	0.15 ± 0.04	-0.06 ± 0.06	0 ± 0.04	-0.15 ± 0.06	-0.05 ± 0.05	-0.05 ± 0.07	0.01 ± 0.06	0.02 ± 0.05	0.672	0.92
rs11062162	0.34 ± 0.1	0.15 ± 0.03	-0.02 ± 0.06	-0.02 ± 0.04	-0.14 ± 0.05	-0.01 ± 0.05	-0.04 ± 0.06	-0.01 ± 0.05	0.02 ± 0.04	0.675	0.92
rs11062204	0.09 ± 0.09	0.05 ± 0.04	0 ± 0.05	-0.05 ± 0.05	0.01 ± 0.05	-0.05 ± 0.05	-0.02 ± 0.06	-0.07 ± 0.06	-0.01 ± 0.02	0.675	0.92
rs2238051	-0.24 ± 0.1	-0.09 ± 0.03	0.06 ± 0.06	0.02 ± 0.04	0.13 ± 0.05	-0.04 ± 0.04	0.03 ± 0.07	-0.05 ± 0.05	-0.01 ± 0.03	0.69	0.925
rs2159100	0.4 ± 0.1	0.15 ± 0.04	-0.06 ± 0.06	0 ± 0.04	-0.16 ± 0.05	-0.05 ± 0.05	-0.04 ± 0.06	0.01 ± 0.06	0.02 ± 0.05	0.705	0.929
rs1108073	0.31 ± 0.1	0.15 ± 0.03	-0.02 ± 0.06	-0.02 ± 0.04	-0.14 ± 0.05	-0.01 ± 0.05	-0.04 ± 0.06	-0.01 ± 0.05	0.02 ± 0.04	0.707	0.93
rs10744560	0.33 ± 0.1	0.14 ± 0.04	-0.06 ± 0.07	-0.01 ± 0.04	-0.11 ± 0.06	-0.04 ± 0.05	-0.04 ± 0.07	0 ± 0.06	0.01 ± 0.04	0.715	0.932
rs2238049	0.3 ± 0.1	0.11 ± 0.04	-0.08 ± 0.06	0.03 ± 0.04	-0.12 ± 0.06	-0.06 ± 0.05	-0.03 ± 0.06	0.05 ± 0.05	0.01 ± 0.04	0.721	0.934
rs769087	0.42 ± 0.1	0.13 ± 0.04	-0.06 ± 0.06	-0.01 ± 0.04	-0.15 ± 0.06	-0.06 ± 0.05	-0.05 ± 0.07	0.01 ± 0.06	0.02 ± 0.05	0.739	0.939
rs7972947	0.16 ± 0.1	0 ± 0.04	-0.07 ± 0.06	0.04 ± 0.05	-0.05 ± 0.06	-0.04 ± 0.06	-0.04 ± 0.06	0.01 ± 0.06	-0.01 ± 0.02	0.739	0.939
rs2238050	0.31 ± 0.1	0.11 ± 0.04	-0.08 ± 0.06	0.03 ± 0.04	-0.13 ± 0.05	-0.06 ± 0.05	-0.03 ± 0.06	0.05 ± 0.05	0.01 ± 0.04	0.74	0.94
rs10774035	0.36 ± 0.11	0.14 ± 0.04	-0.06 ± 0.07	-0.01 ± 0.04	-0.12 ± 0.06	-0.05 ± 0.05	-0.04 ± 0.07	-0.01 ± 0.05	0.01 ± 0.04	0.744	0.941
rs1108074	0.34 ± 0.1	0.12 ± 0.04	-0.05 ± 0.06	0 ± 0.04	-0.15 ± 0.06	-0.04 ± 0.05	-0.03 ± 0.06	0.01 ± 0.05	0.01 ± 0.04	0.752	0.943
rs2239038	0.34 ± 0.09	0.09 ± 0.03	-0.04 ± 0.06	-0.03 ± 0.04	-0.12 ± 0.05	-0.01 ± 0.04	-0.03 ± 0.06	-0.02 ± 0.05	0.01 ± 0.03	0.769	0.948
rs12311439	0.37 ± 0.11	0.09 ± 0.04	-0.03 ± 0.07	-0.02 ± 0.04	-0.1 ± 0.06	-0.07 ± 0.05	0 ± 0.07	0 ± 0.05	0.01 ± 0.04	0.771	0.949
rs882193	0.23 ± 0.1	0.06 ± 0.04	-0.05 ± 0.06	0.04 ± 0.04	-0.12 ± 0.05	-0.12 ± 0.05	-0.05 ± 0.06	0.01 ± 0.05	-0.01 ± 0.03	0.78	0.951
rs2238056	0.22 ± 0.09	0.12 ± 0.03	-0.05 ± 0.05	0.01 ± 0.04	-0.11 ± 0.05	-0.01 ± 0.05	-0.06 ± 0.05	0.02 ± 0.05	0.01 ± 0.03	0.785	0.953
rs4370987	0.26 ± 0.1	-0.01 ± 0.04	0.03 ± 0.06	-0.02 ± 0.04	0.03 ± 0.05	-0.03 ± 0.05	0.01 ± 0.06	-0.04 ± 0.05	0.01 ± 0.02	0.785	0.953
rs7312105	0.1 ± 0.09	0.04 ± 0.04	0.02 ± 0.06	-0.01 ± 0.04	0.01 ± 0.05	-0.04 ± 0.05	-0.03 ± 0.06	-0.01 ± 0.05	0 ± 0.02	0.79	0.954
rs7312107	0.1 ± 0.09	0.04 ± 0.04	0.02 ± 0.06	-0.01 ± 0.04	0.01 ± 0.05	-0.04 ± 0.05	-0.03 ± 0.06	-0.01 ± 0.05	0 ± 0.02	0.79	0.954
rs35167730	0.09 ± 0.09	0.03 ± 0.04	0.02 ± 0.05	-0.01 ± 0.04	0.02 ± 0.05	-0.04 ± 0.05	-0.02 ± 0.06	-0.02 ± 0.05	0 ± 0.02	0.792	0.954
rs2238057	0.32 ± 0.1	0.09 ± 0.03	-0.03 ± 0.06	-0.03 ± 0.04	-0.12 ± 0.05	0 ± 0.04	-0.03 ± 0.06	-0.01 ± 0.05	0.01 ± 0.03	0.795	0.955
rs17223841	0.1 ± 0.09	0.04 ± 0.04	0.02 ± 0.06	-0.01 ± 0.04	0.01 ± 0.05	-0.04 ± 0.05	-0.03 ± 0.06	-0.01 ± 0.05	0 ± 0.02	0.799	0.956
rs35124400	0.1 ± 0.09	0.04 ± 0.04	0.02 ± 0.06	-0.01 ± 0.04	0.01 ± 0.05	-0.04 ± 0.05	-0.03 ± 0.06	-0.01 ± 0.05	0 ± 0.02	0.8	0.957
rs7311607	0.1 ± 0.09	0.04 ± 0.04	0.02 ± 0.06	-0.01 ± 0.04	0.01 ± 0.05	-0.04 ± 0.05	-0.03 ± 0.06	-0.01 ± 0.05	0 ± 0.02	0.802	0.957
rs56144200	0.1 ± 0.09	0.04 ± 0.04	0.02 ± 0.06	-0.01 ± 0.04	0.01 ± 0.05	-0.04 ± 0.05	-0.03 ± 0.06	-0.01 ± 0.05	0 ± 0.02	0.803	0.957
rs4298967	0.28 ± 0.11	0.11 ± 0.04	-0.03 ± 0.06	-0.02 ± 0.04	-0.08 ± 0.06	-0.08 ± 0.05	0 ± 0.06	0 ± 0.06	0.01 ± 0.03	0.812	0.96
rs7957545	0.25 ± 0.1	0.11 ± 0.04	-0.06 ± 0.06	0.03 ± 0.04	-0.11 ± 0.06	-0.06 ± 0.05	-0.07 ± 0.06	0.05 ± 0.05	0.01 ± 0.03	0.815	0.961
rs4765911	0.21 ± 0.09	0.1 ± 0.03	-0.03 ± 0.06	0 ± 0.04	-0.11 ± 0.05	0 ± 0.05	-0.06 ± 0.06	0.02 ± 0.05	0.01 ± 0.03	0.816	0.961
rs10491964	0.05 ± 0.12	0.05 ± 0.04	0 ± 0.07	-0.05 ± 0.05	-0.02 ± 0.06	0.01 ± 0.05	-0.01 ± 0.07	-0.05 ± 0.06	0 ± 0.02	0.819	0.961
rs2239037	-0.25 ± 0.1	-0.06 ± 0.03	0.09 ± 0.06	0.04 ± 0.04	0.14 ± 0.06	-0.06 ± 0.04	-0.01 ± 0.07	-0.03 ± 0.05	-0.01 ± 0.03	0.821	0.962
rs12423277	0.22 ± 0.09	0.12 ± 0.03	-0.07 ± 0.05	0.01 ± 0.04	-0.11 ± 0.05	-0.01 ± 0.05	-0.05 ± 0.05	0.02 ± 0.05	0.01 ± 0.03	0.833	0.965
rs3922316	0.31 ± 0.11	0.12 ± 0.04	-0.05 ± 0.06	0 ± 0.04	-0.16 ± 0.05	-0.04 ± 0.05	-0.03 ± 0.06	0.01 ± 0.05	0.01 ± 0.04	0.839	0.966
rs11062156	0.29 ± 0.1	0.07 ± 0.04	-0.05 ± 0.06	0.02 ± 0.04	-0.12 ± 0.06	-0.08 ± 0.05	-0.01 ± 0.06	0.05 ± 0.05	0.01 ± 0.03	0.846	0.967
rs2238054	0.29 ± 0.1	0.07 ± 0.04	-0.05 ± 0.06	0.02 ± 0.04	-0.12 ± 0.06	-0.08 ± 0.05	-0.01 ± 0.06	0.05 ± 0.05	0.01 ± 0.03	0.846	0.967
rs1024582	0.37 ± 0.11	0.09 ± 0.04	-0.03 ± 0.07	-0.02 ± 0.04	-0.1 ± 0.06	-0.09 ± 0.05	0 ± 0.07	0 ± 0.06	0.01 ± 0.04	0.847	0.967
rs34533190	0.09 ± 0.1	0.04 ± 0.04	0.01 ± 0.06	-0.01 ± 0.04	0 ± 0.05	-0.03 ± 0.05	-0.03 ± 0.06	-0.01 ± 0.06	0 ± 0.02	0.848	0.968
rs7980160	0.14 ± 0.11	0 ± 0.04	0.09 ± 0.07	0 ± 0.04	-0.01 ± 0.06	0.04 ± 0.05	-0.11 ± 0.07	-0.03 ± 0.06	0 ± 0.02	0.852	0.969
rs1108075	0.3 ± 0.11	0.12 ± 0.04	-0.05 ± 0.06	0 ± 0.04	-0.16 ± 0.05	-0.04 ± 0.05	-0.03 ± 0.06	0.01 ± 0.05	0.01 ± 0.04	0.852	0.969
rs58017093	0.1 ± 0.09	0.03 ± 0.04	0.02 ± 0.06	-0.01 ± 0.04	0.01 ± 0.05	-0.04 ± 0.05	-0.03 ± 0.06	-0.02 ± 0.05	0 ± 0.02	0.856	0.97
rs1108221	0.32 ± 0.11	0.12 ± 0.04	-0.05 ± 0.06	0 ± 0.04	-0.16 ± 0.05	-0.04 ± 0.05	-0.04 ± 0.06	0.01 ± 0.05	0.01 ± 0.04	0.858	0.97
rs1108222	0.32 ± 0.11	0.12 ± 0.04	-0.05 ± 0.06	0 ± 0.04	-0.16 ± 0.05	-0.04 ± 0.05	-0.04 ± 0.06	0.01 ± 0.05	0.01 ± 0.04	0.858	0.97
rs1860056	0.22 ± 0.09	0.12 ± 0.04	-0.07 ± 0.05	0 ± 0.04	-0.11 ± 0.05	-0.02 ± 0.05	-0.05 ± 0.05	0.02 ± 0.05	0.01 ± 0.03	0.858	0.97
rs11062217	0.09 ± 0.09	0.03 ± 0.04	0.02 ± 0.05	-0.01 ± 0.04	0.02 ± 0.05	-0.04 ± 0.05	-0.02 ± 0.06	-0.02 ± 0.05	0 ± 0.02	0.863	0.972
rs10774042	0.09 ± 0.09	0.03 ± 0.04	0.02 ± 0.05	-0.01 ± 0.04	0.02 ± 0.05	-0.04 ± 0.05	-0.02 ± 0.06	-0.02 ± 0.05	0 ± 0.02	0.865	0.972
rs4765929	0.1 ± 0.09	0.03 ± 0.04	0.02 ± 0.05	-0.01 ± 0.04	0.02 ± 0.05	-0.04 ± 0.05	-0.03 ± 0.06	-0.02 ± 0.05	0 ± 0.02	0.866	0.972
rs2239063	0.03 ± 0.11	0.06 ± 0.04	0 ± 0.07	-0.05 ± 0.05	-0.02 ± 0.06	0.01 ± 0.06	-0.01 ± 0.07	-0.06 ± 0.06	0 ± 0.02	0.868	0.973
rs11062218	0.09 ± 0.09	0.03 ± 0.04	0.02 ± 0.05	-0.01 ± 0.04	0.01 ± 0.05	-0.04 ± 0.05	-0.02 ± 0.06	-0.02 ± 0.05	0 ± 0.02	0.868	0.973
rs758117	0.03 ± 0.11	0.06 ± 0.04	0 ± 0.07	-0.05 ± 0.05	-0.02 ± 0.06	0.01 ± 0.06	-0.01 ± 0.07	-0.06 ± 0.06	0 ± 0.02	0.868	0.973
rs2190771	0.31 ± 0.11	0.12 ± 0.04	-0.05 ± 0.06	0 ± 0.04	-0.16 ± 0.05	-0.04 ± 0.05	-0.04 ± 0.06	0.01 ± 0.05	0.01 ± 0.04	0.869	0.973
rs12823424	0.03 ± 0.11	0.07 ± 0.04	0 ± 0.07	-0.05 ± 0.05	-0.02 ± 0.06	0 ± 0.06	-0.01 ± 0.07	-0.06 ± 0.06	0 ± 0.02	0.869	0.973
rs714277	0.03 ± 0.11	0.07 ± 0.04	0 ± 0.07	-0.05 ± 0.05	-0.02 ± 0.06	0 ± 0.06	-0.01 ± 0.07	-0.06 ± 0.06	0 ± 0.02	0.869	0.973
rs4765904	0.31 ± 0.11	0.12 ± 0.04	-0.05 ± 0.06	0 ± 0.04	-0.16 ± 0.05	-0.04 ± 0.05	-0.04 ± 0.06	0.01 ± 0.05	0.01 ± 0.04	0.869	0.973
rs2238053	0.26 ± 0.11	0.07 ± 0.04	-0.04 ± 0.06	0.02 ± 0.04	-0.11 ± 0.06	-0.08 ± 0.05	-0.01 ± 0.06	0.05 ± 0.05	0 ± 0.03	0.881	0.976
rs2887781	0.07 ± 0.09	0.03 ± 0.04	0.02 ± 0.05	-0.01 ± 0.04	0.01 ± 0.05	-0.04 ± 0.05	-0.04 ± 0.06	-0.01 ± 0.05	0 ± 0.02	0.883	0.976
rs12422833	0.09 ± 0.09	0.03 ± 0.04	0.02 ± 0.05	-0.01 ± 0.04	0.02 ± 0.05	-0.04 ± 0.05	-0.03 ± 0.06	-0.02 ± 0.05	0 ± 0.02	0.886	0.977
rs11062166	0.3 ± 0.11	0.12 ± 0.04	-0.05 ± 0.06	0 ± 0.04	-0.16 ± 0.05	-0.04 ± 0.05	-0.04 ± 0.06	0.01 ± 0.05	0.01 ± 0.04	0.887	0.977
rs7295089	-0.04 ± 0.12	0.08 ± 0.05	0.04 ± 0.09	0 ± 0.05	-0.07 ± 0.07	0.02 ± 0.06	-0.03 ± 0.08	-0.08 ± 0.06	0 ± 0.02	0.896	0.979
rs10848642	0.3 ± 0.11	0.12 ± 0.04	-0.05 ± 0.06	0 ± 0.04	-0.16 ± 0.05	-0.04 ± 0.05	-0.04 ± 0.06	0.01 ± 0.05	0 ± 0.04	0.898	0.98
rs2370413	0.25 ± 0.09	0.08 ± 0.03	-0.04 ± 0.06	-0.03 ± 0.04	-0.12 ± 0.05	0.01 ± 0.04	-0.08 ± 0.06	-0.01 ± 0.05	0 ± 0.03	0.908	0.982
rs35407591	0.09 ± 0.09	0.03 ± 0.04	0.02 ± 0.05	-0.01 ± 0.04	0.01 ± 0.05	-0.04 ± 0.05	-0.02 ± 0.06	-0.02 ± 0.05	0 ± 0.02	0.914	0.983
rs55935819	0.15 ± 0.09	0.03 ± 0.04	-0.02 ± 0.06	-0.01 ± 0.04	-0.01 ± 0.05	-0.04 ± 0.05	-0.02 ± 0.06	-0.01 ± 0.05	0 ± 0.02	0.964	0.993
rs2159102	0.24 ± 0.09	0.09 ± 0.04	-0.05 ± 0.06	-0.02 ± 0.04	-0.11 ± 0.05	-0.03 ± 0.05	-0.06 ± 0.06	0 ± 0.05	0 ± 0.03	0.965	0.993
rs10774037	0.26 ± 0.13	0.06 ± 0.04	-0.01 ± 0.08	0 ± 0.05	-0.12 ± 0.07	-0.03 ± 0.06	0.03 ± 0.08	-0.06 ± 0.06	0 ± 0.03	0.965	0.993
rs1860002	0.15 ± 0.1	0.12 ± 0.03	-0.06 ± 0.06	-0.01 ± 0.04	-0.12 ± 0.05	-0.01 ± 0.05	-0.04 ± 0.06	0 ± 0.05	0 ± 0.03	0.966	0.994
rs4765914	0.26 ± 0.13	0.06 ± 0.04	-0.02 ± 0.08	0 ± 0.05	-0.11 ± 0.07	-0.03 ± 0.06	0.03 ± 0.08	-0.06 ± 0.06	0 ± 0.03	0.969	0.994
rs10848624	0.24 ± 0.1	0.08 ± 0.04	-0.04 ± 0.06	-0.03 ± 0.04	-0.08 ± 0.05	-0.03 ± 0.05	-0.04 ± 0.06	0 ± 0.05	0 ± 0.03	0.993	0.998
rs10848625	0.24 ± 0.1	0.08 ± 0.04	-0.04 ± 0.06	-0.03 ± 0.04	-0.1 ± 0.05	-0.03 ± 0.05	-0.04 ± 0.06	0 ± 0.05	0 ± 0.03	0.994	0.999
rs10848626	0.24 ± 0.1	0.08 ± 0.04	-0.04 ± 0.06	-0.03 ± 0.04	-0.1 ± 0.05	-0.03 ± 0.05	-0.04 ± 0.06	0 ± 0.05	0 ± 0.03	0.994	0.999
*Effect sizes (beta) ± se (standardised expression units per allele) are given for GTEx and UKBEC.
