# Supplementary material for: Identification of expression quantitative trait loci associated with schizophrenia and affective disorders in normal brain tissue
Source: PLoS Genet. 2018 Aug 24;14(8):e1007607. doi: 10.1371/journal.pgen.1007607 (PMC6126875; doi:10.1371/journal.pgen.1007607)
Supplement: S12 Table — (XLSX) [file pgen.1007607.s029.xlsx]

## Sheet: SupTable_12
Supplementary Table 12: ZNF804A cis-eQTL effect sizes by region and study.											±
	Cerebellum		Frontal Cortex		Hippocampus		Putamen		Multi-Tissue
eQTL	GTEx	UKBEC	GTEx	UKBEC	GTEx	UKBEC	GTEx	UKBEC	βmeta ± se	pmeta	FDR
rs1594166	-0.03 ± 0.09	0.04 ± 0.05	-0.09 ± 0.08	-0.01 ± 0.06	-0.08 ± 0.06	-0.11 ± 0.07	0.01 ± 0.04	-0.03 ± 0.06	-0.02 ± 0.02	0.310256	0.755736
rs62176173	-0.04 ± 0.09	-0.05 ± 0.05	0.07 ± 0.08	0.11 ± 0.06	0.13 ± 0.06	0.02 ± 0.07	-0.08 ± 0.04	0.11 ± 0.06	0.03 ± 0.03	0.354236	0.786516
rs1583049	-0.02 ± 0.09	0.04 ± 0.05	-0.09 ± 0.09	0.01 ± 0.06	-0.1 ± 0.06	-0.07 ± 0.07	0 ± 0.04	-0.06 ± 0.07	-0.02 ± 0.02	0.360436	0.789973
rs57159364	-0.03 ± 0.09	-0.05 ± 0.05	0.09 ± 0.08	0.11 ± 0.06	0.13 ± 0.06	0.02 ± 0.07	-0.09 ± 0.04	0.1 ± 0.06	0.03 ± 0.03	0.362773	0.791421
rs7557843	-0.03 ± 0.09	-0.05 ± 0.05	0.09 ± 0.08	0.11 ± 0.06	0.13 ± 0.06	0.02 ± 0.07	-0.09 ± 0.04	0.1 ± 0.06	0.03 ± 0.03	0.362843	0.791484
rs62176209	-0.04 ± 0.09	-0.05 ± 0.05	0.07 ± 0.08	0.11 ± 0.06	0.13 ± 0.06	0.02 ± 0.07	-0.08 ± 0.04	0.1 ± 0.06	0.03 ± 0.03	0.370288	0.795844
rs12613195	-0.04 ± 0.09	-0.05 ± 0.05	0.07 ± 0.08	0.11 ± 0.06	0.13 ± 0.06	0.02 ± 0.07	-0.08 ± 0.04	0.1 ± 0.06	0.03 ± 0.03	0.371012	0.7963
rs62174934	-0.1 ± 0.09	-0.02 ± 0.05	0.02 ± 0.08	0.03 ± 0.07	0.08 ± 0.06	0.04 ± 0.08	-0.03 ± 0.04	0.14 ± 0.06	0.02 ± 0.02	0.415745	0.820725
rs62176172	-0.06 ± 0.09	-0.05 ± 0.05	0.07 ± 0.08	0.11 ± 0.06	0.13 ± 0.06	0.02 ± 0.07	-0.1 ± 0.04	0.1 ± 0.06	0.03 ± 0.03	0.455188	0.839881
rs11691444	-0.1 ± 0.09	-0.02 ± 0.05	0.02 ± 0.08	0.02 ± 0.07	0.08 ± 0.06	0.04 ± 0.08	-0.03 ± 0.04	0.14 ± 0.06	0.02 ± 0.02	0.485075	0.853165
rs72625292	-0.1 ± 0.09	-0.02 ± 0.05	0.02 ± 0.08	0.02 ± 0.07	0.08 ± 0.06	0.04 ± 0.08	-0.03 ± 0.04	0.14 ± 0.06	0.02 ± 0.02	0.485075	0.853165
rs10196799	-0.04 ± 0.08	-0.01 ± 0.05	0.09 ± 0.07	0.16 ± 0.06	0.05 ± 0.05	-0.02 ± 0.07	-0.11 ± 0.04	0.11 ± 0.06	0.02 ± 0.04	0.503388	0.861065
rs4666990	-0.05 ± 0.08	-0.02 ± 0.05	0.08 ± 0.08	0.16 ± 0.06	0.06 ± 0.05	-0.01 ± 0.07	-0.12 ± 0.04	0.11 ± 0.06	0.03 ± 0.04	0.504771	0.861633
rs62199977	-0.02 ± 0.08	0 ± 0.04	-0.01 ± 0.08	0.06 ± 0.06	0.05 ± 0.06	-0.06 ± 0.06	-0.08 ± 0.04	0.02 ± 0.06	-0.01 ± 0.02	0.517275	0.866889
rs147030110	-0.02 ± 0.08	0 ± 0.04	-0.01 ± 0.08	0.06 ± 0.06	0.05 ± 0.06	-0.06 ± 0.06	-0.08 ± 0.04	0.02 ± 0.06	-0.01 ± 0.02	0.517275	0.866889
rs1483242	-0.02 ± 0.08	0 ± 0.04	-0.02 ± 0.08	0.06 ± 0.06	0.05 ± 0.06	-0.06 ± 0.06	-0.07 ± 0.04	0.02 ± 0.06	-0.01 ± 0.02	0.521551	0.868483
rs6724681	-0.02 ± 0.08	0 ± 0.04	-0.02 ± 0.08	0.06 ± 0.06	0.05 ± 0.06	-0.06 ± 0.06	-0.07 ± 0.04	0.02 ± 0.06	-0.01 ± 0.02	0.521551	0.868483
rs56259029	-0.02 ± 0.08	0 ± 0.04	-0.02 ± 0.08	0.06 ± 0.06	0.05 ± 0.06	-0.06 ± 0.06	-0.07 ± 0.04	0.02 ± 0.06	-0.01 ± 0.02	0.521551	0.868483
rs11693094	-0.08 ± 0.08	-0.01 ± 0.04	0.1 ± 0.07	0.14 ± 0.06	0.06 ± 0.05	-0.01 ± 0.06	-0.12 ± 0.04	0.11 ± 0.06	0.02 ± 0.04	0.532716	0.872976
rs10469726	-0.14 ± 0.09	-0.02 ± 0.05	0.03 ± 0.08	0.02 ± 0.07	0.07 ± 0.06	0.04 ± 0.08	-0.03 ± 0.04	0.14 ± 0.06	0.01 ± 0.03	0.552712	0.880554
rs74393351	0.01 ± 0.09	0 ± 0.04	-0.02 ± 0.08	0.06 ± 0.06	0.03 ± 0.06	-0.06 ± 0.06	-0.1 ± 0.04	0.03 ± 0.06	-0.01 ± 0.02	0.554589	0.881237
rs1344706	0.02 ± 0.08	-0.03 ± 0.04	0.08 ± 0.08	0.1 ± 0.06	0.03 ± 0.05	0.01 ± 0.06	-0.08 ± 0.04	0.06 ± 0.05	0.01 ± 0.02	0.574235	0.888773
rs7597593	0.08 ± 0.08	0.03 ± 0.04	-0.03 ± 0.07	-0.14 ± 0.06	-0.07 ± 0.05	0.02 ± 0.07	0.08 ± 0.04	-0.11 ± 0.06	-0.02 ± 0.03	0.578052	0.890359
rs2369595	0.13 ± 0.11	0.01 ± 0.06	-0.12 ± 0.11	-0.08 ± 0.07	-0.04 ± 0.07	-0.15 ± 0.08	0.09 ± 0.05	-0.06 ± 0.08	-0.02 ± 0.03	0.599149	0.897491
rs62198551	-0.01 ± 0.08	-0.02 ± 0.04	0 ± 0.08	0.07 ± 0.06	0.04 ± 0.06	-0.04 ± 0.06	-0.07 ± 0.04	0.03 ± 0.06	-0.01 ± 0.02	0.600731	0.897957
rs55673043	-0.01 ± 0.08	-0.02 ± 0.04	0 ± 0.08	0.07 ± 0.06	0.04 ± 0.06	-0.04 ± 0.06	-0.07 ± 0.04	0.03 ± 0.06	-0.01 ± 0.02	0.600731	0.897957
rs4380187	0 ± 0.08	-0.05 ± 0.04	0.02 ± 0.08	0.1 ± 0.05	0.07 ± 0.05	-0.03 ± 0.06	-0.03 ± 0.04	0.06 ± 0.06	0.01 ± 0.02	0.603896	0.899216
rs11681373	0 ± 0.08	-0.03 ± 0.04	0.07 ± 0.08	0.1 ± 0.06	0.03 ± 0.06	0.01 ± 0.06	-0.07 ± 0.04	0.06 ± 0.05	0.01 ± 0.02	0.609591	0.900943
rs2115623	-0.03 ± 0.1	-0.03 ± 0.05	-0.01 ± 0.09	0.07 ± 0.06	0.1 ± 0.06	-0.01 ± 0.07	-0.01 ± 0.05	-0.01 ± 0.06	0.01 ± 0.02	0.636473	0.909088
rs62174940	-0.11 ± 0.09	-0.02 ± 0.05	0.02 ± 0.08	0.02 ± 0.07	0.06 ± 0.06	0.04 ± 0.08	-0.03 ± 0.04	0.14 ± 0.06	0.01 ± 0.02	0.637364	0.909413
rs13026742	0.08 ± 0.08	-0.03 ± 0.05	-0.14 ± 0.07	-0.05 ± 0.06	-0.01 ± 0.05	-0.03 ± 0.07	0.1 ± 0.04	-0.08 ± 0.06	-0.01 ± 0.03	0.645633	0.911801
rs2170203	0.08 ± 0.08	-0.03 ± 0.05	-0.14 ± 0.07	-0.05 ± 0.06	-0.01 ± 0.05	-0.03 ± 0.07	0.1 ± 0.04	-0.08 ± 0.06	-0.01 ± 0.03	0.645633	0.911801
rs1480481	0.07 ± 0.08	-0.03 ± 0.05	-0.14 ± 0.07	-0.05 ± 0.06	-0.02 ± 0.05	-0.02 ± 0.07	0.1 ± 0.04	-0.07 ± 0.06	-0.01 ± 0.03	0.646735	0.912165
rs55943397	0.01 ± 0.08	-0.02 ± 0.04	0 ± 0.08	0.07 ± 0.06	0.04 ± 0.06	-0.04 ± 0.06	-0.07 ± 0.04	0.03 ± 0.06	-0.01 ± 0.02	0.648117	0.912471
rs11675150	0 ± 0.08	-0.02 ± 0.04	0.01 ± 0.08	0.07 ± 0.06	0.05 ± 0.06	-0.04 ± 0.06	-0.07 ± 0.04	0.03 ± 0.06	-0.01 ± 0.02	0.648351	0.912473
rs10188162	0.07 ± 0.09	-0.03 ± 0.05	-0.14 ± 0.07	-0.04 ± 0.06	-0.02 ± 0.05	-0.01 ± 0.07	0.1 ± 0.04	-0.07 ± 0.06	-0.01 ± 0.03	0.666024	0.91775
rs10170664	0.07 ± 0.08	-0.02 ± 0.05	-0.13 ± 0.07	-0.05 ± 0.06	-0.01 ± 0.05	-0.03 ± 0.07	0.1 ± 0.04	-0.09 ± 0.06	-0.01 ± 0.03	0.669738	0.91889
rs62176239	-0.04 ± 0.11	0 ± 0.05	0.02 ± 0.09	0.12 ± 0.07	0.1 ± 0.07	0.03 ± 0.07	-0.11 ± 0.04	0.02 ± 0.06	0.01 ± 0.03	0.694104	0.925809
rs17584494	-0.04 ± 0.11	0 ± 0.05	0.02 ± 0.09	0.12 ± 0.07	0.1 ± 0.07	0.03 ± 0.07	-0.11 ± 0.04	0.02 ± 0.06	0.01 ± 0.03	0.694104	0.925809
rs62200787	-0.01 ± 0.14	-0.05 ± 0.06	0.01 ± 0.12	0.02 ± 0.08	0.07 ± 0.09	0.02 ± 0.09	-0.04 ± 0.06	-0.02 ± 0.08	-0.01 ± 0.03	0.696243	0.926258
rs7609208	0.1 ± 0.09	-0.02 ± 0.05	-0.12 ± 0.07	-0.07 ± 0.07	-0.02 ± 0.05	-0.02 ± 0.07	0.09 ± 0.04	-0.07 ± 0.07	-0.01 ± 0.03	0.697388	0.926548
rs1019706	-0.09 ± 0.09	-0.06 ± 0.05	0 ± 0.09	0.05 ± 0.06	0.11 ± 0.06	0.02 ± 0.07	-0.05 ± 0.04	0.1 ± 0.06	0.01 ± 0.03	0.742265	0.940284
rs72896988	-0.01 ± 0.08	-0.01 ± 0.04	0.01 ± 0.08	0.07 ± 0.06	0.05 ± 0.06	-0.03 ± 0.06	-0.07 ± 0.04	0.04 ± 0.06	-0.01 ± 0.02	0.768197	0.947853
rs62198554	0 ± 0.08	-0.03 ± 0.04	0.03 ± 0.08	0.06 ± 0.06	0.06 ± 0.06	-0.04 ± 0.06	-0.08 ± 0.04	0.05 ± 0.06	-0.01 ± 0.02	0.772276	0.949202
rs62198555	0 ± 0.08	-0.03 ± 0.04	0.03 ± 0.08	0.06 ± 0.06	0.06 ± 0.06	-0.04 ± 0.06	-0.08 ± 0.04	0.05 ± 0.06	-0.01 ± 0.02	0.77309	0.949382
rs10497655	-0.08 ± 0.09	-0.06 ± 0.05	0.05 ± 0.08	0.07 ± 0.06	0.08 ± 0.06	0.03 ± 0.07	-0.07 ± 0.04	0.09 ± 0.06	0.01 ± 0.03	0.788438	0.9534
rs12476147	-0.02 ± 0.09	0.02 ± 0.05	-0.09 ± 0.09	0.01 ± 0.06	-0.04 ± 0.06	0.03 ± 0.07	0.03 ± 0.04	-0.07 ± 0.06	-0.01 ± 0.02	0.801702	0.957332
rs1366842	0.04 ± 0.08	0.02 ± 0.05	-0.04 ± 0.08	-0.01 ± 0.06	-0.03 ± 0.05	-0.01 ± 0.07	0.02 ± 0.04	-0.05 ± 0.06	0 ± 0.02	0.802836	0.957465
rs1483246	-0.03 ± 0.08	-0.02 ± 0.04	0.03 ± 0.07	-0.09 ± 0.06	-0.01 ± 0.06	0.06 ± 0.06	0.06 ± 0.04	-0.03 ± 0.06	0 ± 0.02	0.811317	0.959681
rs17510170	0.05 ± 0.08	0.03 ± 0.04	-0.04 ± 0.08	0.01 ± 0.06	-0.02 ± 0.06	-0.01 ± 0.06	0.02 ± 0.04	-0.04 ± 0.06	0 ± 0.02	0.8204	0.961872
rs6726421	0.04 ± 0.08	0.02 ± 0.05	-0.05 ± 0.08	-0.01 ± 0.06	-0.02 ± 0.06	-0.01 ± 0.07	0.02 ± 0.04	-0.05 ± 0.06	0 ± 0.02	0.84067	0.966231
rs13025111	0.04 ± 0.08	0.02 ± 0.05	-0.05 ± 0.08	-0.01 ± 0.06	-0.02 ± 0.06	-0.01 ± 0.07	0.02 ± 0.04	-0.05 ± 0.06	0 ± 0.02	0.84067	0.966231
rs4667000	0.04 ± 0.08	0.02 ± 0.05	-0.05 ± 0.08	-0.01 ± 0.06	-0.02 ± 0.06	-0.01 ± 0.07	0.02 ± 0.04	-0.05 ± 0.06	0 ± 0.02	0.84067	0.966231
rs4667001	0.04 ± 0.08	0.02 ± 0.05	-0.05 ± 0.08	-0.01 ± 0.06	-0.02 ± 0.06	-0.01 ± 0.07	0.02 ± 0.04	-0.05 ± 0.06	0 ± 0.02	0.84067	0.966231
rs6723392	0.04 ± 0.09	0.02 ± 0.05	-0.06 ± 0.08	0.01 ± 0.06	-0.05 ± 0.06	0.03 ± 0.07	0.02 ± 0.04	-0.07 ± 0.06	0 ± 0.02	0.84328	0.966721
rs10931156	0.04 ± 0.09	0.02 ± 0.05	-0.06 ± 0.08	0.01 ± 0.06	-0.05 ± 0.06	0.03 ± 0.07	0.02 ± 0.04	-0.07 ± 0.06	0 ± 0.02	0.843289	0.966721
rs10931158	0.05 ± 0.08	0.02 ± 0.04	-0.04 ± 0.08	0 ± 0.06	-0.02 ± 0.06	-0.01 ± 0.07	0.02 ± 0.04	-0.03 ± 0.06	0 ± 0.02	0.8828	0.976211
rs7583540	0.05 ± 0.08	0.03 ± 0.04	-0.04 ± 0.08	0 ± 0.06	-0.02 ± 0.06	-0.01 ± 0.06	0.02 ± 0.04	-0.03 ± 0.06	0 ± 0.02	0.883618	0.976336
rs2163065	0.05 ± 0.08	0.03 ± 0.04	-0.04 ± 0.08	0 ± 0.06	-0.02 ± 0.06	-0.01 ± 0.06	0.02 ± 0.04	-0.03 ± 0.06	0 ± 0.02	0.883618	0.976336
rs1483245	-0.03 ± 0.08	-0.02 ± 0.04	0.03 ± 0.07	-0.09 ± 0.06	-0.02 ± 0.06	0.06 ± 0.06	0.06 ± 0.04	-0.03 ± 0.06	0 ± 0.02	0.887879	0.977259
rs17584522	-0.13 ± 0.11	0 ± 0.05	0.03 ± 0.09	0.12 ± 0.07	0.08 ± 0.07	0.03 ± 0.07	-0.12 ± 0.05	0.02 ± 0.06	0 ± 0.03	0.896005	0.979201
rs6722992	0.07 ± 0.09	0.02 ± 0.05	-0.06 ± 0.08	0.01 ± 0.06	-0.05 ± 0.06	0.03 ± 0.07	0.02 ± 0.04	-0.07 ± 0.06	0 ± 0.02	0.909668	0.981826
rs6745533	0 ± 0.09	0.03 ± 0.04	-0.06 ± 0.08	0 ± 0.06	-0.01 ± 0.06	-0.01 ± 0.06	0.03 ± 0.04	-0.03 ± 0.06	0 ± 0.02	0.912517	0.982417
rs1978573	-0.09 ± 0.09	-0.06 ± 0.05	0 ± 0.08	0.05 ± 0.06	0.06 ± 0.06	0.02 ± 0.07	-0.04 ± 0.04	0.1 ± 0.06	0 ± 0.02	0.913052	0.982586
rs11888068	-0.08 ± 0.09	-0.05 ± 0.05	0 ± 0.08	0.04 ± 0.06	0.07 ± 0.06	0.02 ± 0.07	-0.04 ± 0.04	0.1 ± 0.06	0 ± 0.02	0.916541	0.983338
rs17584976	0 ± 0.08	-0.04 ± 0.04	-0.02 ± 0.08	0.1 ± 0.06	0.05 ± 0.06	-0.03 ± 0.07	-0.06 ± 0.04	0.05 ± 0.06	0 ± 0.02	0.920309	0.984192
rs13420259	0.05 ± 0.09	0.04 ± 0.05	-0.04 ± 0.07	0.03 ± 0.06	-0.06 ± 0.05	0.01 ± 0.07	0.02 ± 0.04	-0.06 ± 0.06	0 ± 0.02	0.925755	0.985423
rs1583048	0.05 ± 0.11	-0.02 ± 0.05	0.06 ± 0.1	0.06 ± 0.07	0.07 ± 0.07	0.04 ± 0.07	-0.08 ± 0.05	-0.03 ± 0.06	0 ± 0.02	0.935654	0.987589
rs62200788	0.02 ± 0.11	-0.02 ± 0.05	0.05 ± 0.1	0.07 ± 0.07	0.07 ± 0.07	0.04 ± 0.07	-0.08 ± 0.05	-0.03 ± 0.06	0 ± 0.02	0.936185	0.987661
rs13401381	0.01 ± 0.08	-0.01 ± 0.05	-0.12 ± 0.08	0.01 ± 0.06	0.01 ± 0.05	-0.04 ± 0.07	0.06 ± 0.04	-0.03 ± 0.06	0 ± 0.02	0.959337	0.992238
rs10210216	0.01 ± 0.08	-0.01 ± 0.05	-0.12 ± 0.08	0.01 ± 0.06	0.01 ± 0.05	-0.04 ± 0.07	0.06 ± 0.04	-0.03 ± 0.06	0 ± 0.02	0.959337	0.992238
rs1429427	0.01 ± 0.08	-0.01 ± 0.05	-0.12 ± 0.08	0.01 ± 0.06	0.01 ± 0.05	-0.04 ± 0.07	0.06 ± 0.04	-0.03 ± 0.06	0 ± 0.02	0.959337	0.992238
rs7603001	0.01 ± 0.08	-0.01 ± 0.05	-0.12 ± 0.08	0.01 ± 0.06	0.01 ± 0.05	-0.04 ± 0.07	0.06 ± 0.04	-0.03 ± 0.06	0 ± 0.02	0.980856	0.99629
rs10931155	0.01 ± 0.08	-0.01 ± 0.05	-0.12 ± 0.08	0.01 ± 0.06	0.01 ± 0.05	-0.04 ± 0.07	0.06 ± 0.04	-0.03 ± 0.06	0 ± 0.02	0.980856	0.99629
rs72907759	0.01 ± 0.08	-0.01 ± 0.05	-0.12 ± 0.08	0.01 ± 0.06	0.01 ± 0.05	-0.04 ± 0.07	0.06 ± 0.04	-0.03 ± 0.06	0 ± 0.02	0.980856	0.99629
rs72907760	0.01 ± 0.08	-0.01 ± 0.05	-0.12 ± 0.08	0.01 ± 0.06	0.01 ± 0.05	-0.04 ± 0.07	0.06 ± 0.04	-0.03 ± 0.06	0 ± 0.02	0.980856	0.99629
rs66473204	0.01 ± 0.08	-0.01 ± 0.05	-0.12 ± 0.08	0.01 ± 0.06	0.01 ± 0.05	-0.04 ± 0.07	0.06 ± 0.04	-0.03 ± 0.06	0 ± 0.02	0.980856	0.99629
rs2115622	0.01 ± 0.08	-0.01 ± 0.05	-0.12 ± 0.08	0.01 ± 0.06	0.01 ± 0.05	-0.04 ± 0.07	0.06 ± 0.04	-0.03 ± 0.06	0 ± 0.02	0.980856	0.99629
rs2115621	0.01 ± 0.08	-0.01 ± 0.05	-0.12 ± 0.08	0.01 ± 0.06	0.01 ± 0.05	-0.04 ± 0.07	0.06 ± 0.04	-0.03 ± 0.06	0 ± 0.02	0.980856	0.99629
rs1366838	0.01 ± 0.08	-0.01 ± 0.05	-0.12 ± 0.08	0.01 ± 0.06	0.01 ± 0.05	-0.04 ± 0.07	0.06 ± 0.04	-0.03 ± 0.06	0 ± 0.02	0.980856	0.99629
rs1835172	0.01 ± 0.08	-0.01 ± 0.05	-0.12 ± 0.08	0.01 ± 0.06	0.01 ± 0.05	-0.04 ± 0.07	0.06 ± 0.04	-0.03 ± 0.06	0 ± 0.02	0.980881	0.996302
rs13388087	0.01 ± 0.08	-0.01 ± 0.05	-0.12 ± 0.08	0.01 ± 0.06	0.01 ± 0.05	-0.04 ± 0.07	0.06 ± 0.04	-0.03 ± 0.06	0 ± 0.02	0.986337	0.997353
rs62200793	0.02 ± 0.11	-0.02 ± 0.05	0.05 ± 0.1	0.06 ± 0.07	0.07 ± 0.07	0.04 ± 0.07	-0.08 ± 0.05	-0.03 ± 0.06	0 ± 0.02	0.989251	0.997714
rs1366840	0.01 ± 0.08	-0.01 ± 0.05	-0.11 ± 0.07	0.01 ± 0.06	-0.01 ± 0.05	-0.04 ± 0.07	0.06 ± 0.04	-0.03 ± 0.06	0 ± 0.02	0.992127	0.99833
rs66970879	0.01 ± 0.08	-0.01 ± 0.05	-0.11 ± 0.07	0.01 ± 0.06	-0.01 ± 0.05	-0.04 ± 0.07	0.06 ± 0.04	-0.03 ± 0.06	0 ± 0.02	0.992127	0.99833
rs66726164	0.01 ± 0.08	-0.01 ± 0.05	-0.11 ± 0.07	0.01 ± 0.06	-0.01 ± 0.05	-0.04 ± 0.07	0.06 ± 0.04	-0.03 ± 0.06	0 ± 0.02	0.992127	0.99833
rs17431742	0.01 ± 0.08	-0.01 ± 0.05	-0.11 ± 0.07	0.01 ± 0.06	-0.01 ± 0.05	-0.04 ± 0.07	0.06 ± 0.04	-0.03 ± 0.06	0 ± 0.02	0.992127	0.99833
rs7594906	0.01 ± 0.08	-0.01 ± 0.05	-0.11 ± 0.07	0.01 ± 0.06	-0.01 ± 0.05	-0.04 ± 0.07	0.06 ± 0.04	-0.03 ± 0.06	0 ± 0.02	0.992127	0.99833
rs56213902	0.01 ± 0.08	-0.01 ± 0.05	-0.11 ± 0.07	0.01 ± 0.06	-0.01 ± 0.05	-0.04 ± 0.07	0.06 ± 0.04	-0.03 ± 0.06	0 ± 0.02	0.993009	0.998452
rs3931790	0.02 ± 0.11	-0.02 ± 0.05	0.05 ± 0.1	0.06 ± 0.07	0.07 ± 0.07	0.04 ± 0.07	-0.08 ± 0.05	-0.03 ± 0.06	0 ± 0.02	0.998184	0.999605
rs7593816	0.01 ± 0.11	-0.02 ± 0.05	0.06 ± 0.1	0.06 ± 0.07	0.07 ± 0.07	0.04 ± 0.07	-0.08 ± 0.05	-0.03 ± 0.06	0 ± 0.02	0.999679	0.999924
rs12992805	NA	0 ± 0.06	NA	-0.08 ± 0.07	NA	-0.15 ± 0.08	NA	-0.05 ± 0.08	NA	NA	NA
Effect size (beta) ± se (standardised expression units per allele) is given for overlapping regions in GTEx and UKBEC.
NA indicates that eQTL was not detected.
