# Supplementary material for: Identification of expression quantitative trait loci associated with schizophrenia and affective disorders in normal brain tissue
Source: PLoS Genet. 2018 Aug 24;14(8):e1007607. doi: 10.1371/journal.pgen.1007607 (PMC6126875; doi:10.1371/journal.pgen.1007607)
Supplement: S13 Table — (XLSX) [file pgen.1007607.s030.xlsx]

## Sheet: Sheet1
Supplementary Table 13: Colocalisation analysis of schizophrenia-related GWAS SNPs.
Chr	Region	Number of SNPs	Gene	GWAS SNP	GWAS p-value	eQTL SNP	eQTL p-value	PP3	PP4	PP4/PP3	PP4+PP3
1	207777083:208177083	654	CD46	rs7523273	1.609e-07	rs2796261	1.7801e-16	0.949424	0.0206734	0.0217747	0.970097
1	60924930:61324930	591	RP11-776H12.1	rs500065	1.375e-05	rs7417141	1.01978e-08	0.0668372	0.869702	13.0122	0.936539
1	204835455:205235455	723	TMEM81	rs16937	8.691e-07	rs9326600	5.22038e-12	0.853826	0.0655699	0.0767954	0.919396
2	172633139:173033139	522	AC068039.4	rs13004237	1.874e-06	rs6738445	5.38307e-11	0.635399	0.267859	0.42156	0.903258
2	73424844:73824844	454	ALMS1P	rs11679809	1.746e-07	rs7594485	1.27896e-08	0.254255	0.743086	2.9226	0.99734
2	97300775:97700775	378	LMAN2L	rs78381888	1.501e-07	rs878919	8.99894e-09	0.868894	0.0272727	0.0313879	0.896167
2	200625240:201025240	415	TYW5	rs281768	3.468e-14	rs1704190	4.32464e-10	0.99983	6.83239e-05	6.83355e-05	0.999898
3	63633050:64033050	499	AC136289.1	rs832187	2.584e-08	rs832190	1.65162e-09	0.011432	0.988499	86.4677	0.999931
3	180423255:180823255	561	RP11-275H4.1	rs34796896	6.234e-11	rs1878874	1.07344e-09	0.57891	0.0231288	0.0399523	0.602038
4	102946888:103346888	881	LRRC37A15P	rs35225200	9.562e-13	rs4699050	1.48428e-10	0.0619989	0.0715969	1.15481	0.133596
5	127014344:127414344	466	CTC-228N24.3	rs12332385	6.381e-06	rs36694	1.30439e-10	0.655797	0.0584388	0.0891112	0.714236
5	139946899:140346899	606	PCDHA10	rs13168670	4.277e-07	rs17844305	2.77873e-40	0.986072	0.000174277	0.000176738	0.986246
6	27109779:27509779	384	BTN3A2	rs71537559	1.796e-26	rs3752417	1.64996e-13	0.303659	0.692873	2.28175	0.996532
6	111697865:112097865	572	C6orf3	rs2038014	1.365e-06	rs174399	3.21881e-20	0.891218	0.0135973	0.015257	0.904816
6	26721528:27121528	263	HIST1H3E	rs183280845	8.446e-25	rs16891474	3.0124e-19	0.0437815	0.0643309	1.46936	0.108112
6	27061324:27461324	221	HIST1H4H	rs7746199	3.35e-26	rs57145038	2.43719e-11	0.107931	0.036144	0.334881	0.144075
7	63312974:63712974	657	RP11-3N2.13	rs10949866	1.608e-05	rs10257979	1.92302e-08	0.154231	0.732068	4.74658	0.886298
8	10050048:10450048	740	AF131216.5	rs12541491	2.151e-07	rs2736318	2.09373e-13	0.0257827	0.973285	37.7495	0.999068
8	38048306:38448306	381	DDHD2	rs112537273	3.697e-07	rs11779986	1.74692e-09	0.310749	0.684307	2.20212	0.995056
10	104859896:105259896	202	GSTO2	rs11191648	3.527e-13	rs34139214	1.23862e-08	0.183976	0.0502638	0.273209	0.234239
10	27308758:27708758	859	MASTL	rs10764690	3.718e-05	rs10829154	6.83928e-12	0.110383	0.450317	4.07959	0.5607
12	53482986:53882986	374	ATP5G2	rs3214023	2.54e-05	rs75261027	4.97579e-23	0.238882	0.00833931	0.0349098	0.247221
13	44506268:44906268	617	SMIM2-AS1	rs9595066	5.152e-06	rs4432167	1.14889e-12	0.188534	0.527265	2.79666	0.7158
15	84506461:84906461	543	ADAMTSL3	rs950169	7.62e-11	rs4842841	6.3662e-09	0.976632	0.0214914	0.0220057	0.998123
15	78708032:79108032	590	CHRNA5	rs8042374	1.865e-12	rs3743074	1.03478e-41	1	3.27591e-09	3.27591e-09	1
16	89448580:89848580	813	GAS8	rs352935	2.675e-07	rs4785709	3.86964e-10	0.767673	0.190516	0.248174	0.95819
16	71196661:71596661	672	HPR	rs62055045	2.317e-06	rs57186116	9.08188e-27	0.766197	0.0184504	0.0240805	0.784648
16	14927518:15327518	81	RRN3	rs62039478	1.919e-05	rs12928424	4.16684e-11	0.0199453	0.93206	46.7309	0.952005
17	2008899:2408899	534	MNT	rs4523957	1.04e-09	rs413016	2.79921e-08	0.941105	0.043061	0.0457557	0.984166
17	2008899:2408899	534	SRR	rs4523957	1.04e-09	rs12325821	6.51295e-17	0.999002	0.00086058	0.00086144	0.999862
17	17761349:18161349	487	TOM1L2	rs2955368	1.212e-08	rs11652881	4.19138e-08	0.125789	0.873722	6.94594	0.99951
19	19279936:19679936	479	MAU2	rs2315279	1.004e-08	rs1009136	1.57878e-08	0.163014	0.83682	5.13342	0.999834
22	42457566:42857566	613	WBP2NL	rs134873	2.4e-09	rs28439297	1.11266e-17	0.867877	0.131591	0.151624	0.999468
Colocalisation was considered if PP3 + PP4 ≥ 0.80 and PP4/PP3 ≥ 3.
PP3: Posterior probability that there exist two distinct causal variants, one for each trait.
PP4: Posterior probability that there exists a single causal variant common to both traits
